# Supplementary material for: Risk SNP-induced lncRNA-SLCC1 drives colorectal cancer through activating glycolysis signaling
Source: Signal Transduct Target Ther. 2021 Feb 19;6:70. doi: 10.1038/s41392-020-00446-7 (PMC7892549; doi:10.1038/s41392-020-00446-7)
Supplement: Supplementary file 2 — Supplementary Table S1 [file 41392_2020_446_MOESM2_ESM.xlsx]

## Sheet: Supplementary Table S1
Supplementary Table S1. The clinical information of colorectal cancer patients in Cohort3
Patient	Age	Sex	Size	Tissue grade	AJCC Stage	Recurence	Disease-free survival time(month)	lncSLCC1 expression
1	56	2	0.3925	Ⅱ	Ⅲ	1	13	2
2	63	1	0.98125	Ⅱ	Ⅲ	0	23	1
3	44	1	1.1775	Ⅱ	Ⅱ	0	29	2
4	59	1	1.1775	Ⅱ	Ⅲ	1	9	2
5	73	2	1.47188	Ⅱ	Ⅲ	0	36	1
6	67	2	1.57	Ⅱ-Ⅲ	Ⅱ	0	28	2
7	64	2	1.57	Ⅱ	Ⅱ	0	39	2
8	68	2	1.57	Ⅱ	Ⅱ	0	34	1
9	59	2	1.76625	Ⅱ	Ⅱ	1	17	1
10	68	2	1.9625	Ⅱ	Ⅲ	0	37	1
11	65	1	1.9625	Ⅱ	Ⅲ	0	37	1
12	62	2	2.198	Ⅱ	Ⅲ	0	59	1
13	51	2	2.355	Ⅱ-Ⅲ	Ⅲ	1	32	1
14	79	1	2.47275	Ⅱ-Ⅲ	Ⅲ	1	13	2
15	51	1	3.14	Ⅱ	Ⅱ	0	43	2
16	55	1	3.14	Ⅱ	Ⅱ	1	8	2
17	55	1	3.14	Ⅱ	Ⅱ	1	12	2
18	64	2	3.14	Ⅱ	Ⅲ	1	12	2
19	54	1	3.17925	Ⅱ	Ⅲ	1	8	2
20	74	1	3.297	Ⅱ	Ⅱ	1	7	1
21	77	1	3.43438	Ⅱ-Ⅲ	Ⅲ	1	30	2
22	54	2	3.454	Ⅱ-Ⅲ	Ⅲ	0	43	2
23	61	2	3.5168	Ⅱ	Ⅱ	0	29	1
24	63	1	3.5325	Ⅱ-Ⅲ	Ⅲ	1	17	1
25	55	1	3.5325	Ⅱ	Ⅱ	0	28	1
26	61	2	3.5325	Ⅱ	Ⅱ	1	10	2
27	66	2	3.925	Ⅱ-Ⅲ	Ⅲ	1	10	1
28	72	1	3.925	Ⅱ	Ⅱ	1	25	2
29	64	2	3.925	Ⅱ	Ⅲ	0	26	2
30	74	1	3.925	Ⅱ	Ⅱ	1	21	2
31	64	1	4.12125	Ⅱ	Ⅲ	1	25	1
32	51	1	4.12125	Ⅱ	Ⅲ	0	23	1
33	51	2	4.12125	Ⅲ	Ⅲ	0	38	1
34	54	1	4.12125	Ⅱ	Ⅲ	1	7	2
35	45	2	4.3175	Ⅱ	Ⅲ	1	14	2
36	59	1	4.71	Ⅱ-Ⅲ	Ⅱ	1	7	2
37	61	2	4.71	Ⅱ	Ⅲ	1	10	1
38	57	2	4.71	Ⅱ	Ⅲ	1	19	2
39	39	1	4.71	Ⅱ	Ⅱ	0	28	2
40	39	2	4.71	Ⅱ-Ⅲ	Ⅲ	1	28	1
41	66	1	4.71	Ⅲ	Ⅱ	0	19	1
42	61	2	4.80813	Ⅱ-Ⅲ	Ⅲ	1	11	2
43	53	1	4.90625	Ⅱ	Ⅱ	1	22	1
44	50	2	4.90625	Ⅱ	Ⅲ	0	29	1
45	56	2	4.9455	Ⅱ	Ⅱ	1	13	2
46	62	1	5.181	Ⅱ	Ⅱ	0	23	1
47	64	1	5.495	Ⅱ	Ⅱ	1	17	2
48	56	1	5.495	Ⅱ-Ⅲ	Ⅲ	0	29	2
49	55	2	5.652	Ⅱ	Ⅱ	0	27	2
50	54	1	5.652	Ⅱ	Ⅱ	1	19	2
51	64	1	5.8875	Ⅱ	Ⅱ	0	26	1
52	55	2	5.8875	Ⅲ	Ⅲ	1	10	2
53	59	1	5.8875	Ⅱ	Ⅱ	0	25	2
54	65	1	5.8875	Ⅱ	Ⅱ	1	19	2
55	55	1	6.0445	Ⅱ-Ⅲ	Ⅲ	1	8	1
56	66	2	6.28	Ⅱ-Ⅲ	Ⅲ	0	27	1
57	60	1	6.594	Ⅲ	Ⅲ	1	7	2
58	57	1	6.594	Ⅱ	Ⅱ	0	26	2
59	78	1	6.86875	Ⅲ	Ⅲ	1	7	1
60	64	1	6.86875	Ⅱ	Ⅱ	1	7	2
61	76	2	6.86875	Ⅱ	Ⅱ	0	28	2
62	74	1	7.065	Ⅱ	Ⅲ	1	19	1
63	42	1	7.065	Ⅱ	Ⅲ	1	42	2
64	54	1	7.536	Ⅲ	Ⅱ	0	42	1
65	68	1	7.536	Ⅱ	Ⅲ	1	35	1
66	75	2	7.536	Ⅱ	Ⅱ	1	7	2
67	68	1	7.85	Ⅱ	Ⅲ	1	21	2
68	73	2	7.85	Ⅱ	Ⅲ	1	7	2
69	64	1	7.87512	Ⅱ-Ⅲ	Ⅲ	1	13	1
70	63	1	8.2425	Ⅱ	Ⅱ	1	7	2
71	42	1	8.2425	Ⅱ	Ⅲ	0	36	2
72	55	1	8.2425	Ⅱ	Ⅲ	1	7	2
73	62	2	8.2425	Ⅱ	Ⅱ	1	16	2
74	67	2	8.478	Ⅱ	Ⅱ	0	29	2
75	50	1	8.478	Ⅱ	Ⅱ	1	7	2
76	72	2	8.478	Ⅱ	Ⅲ	0	28	1
77	32	1	8.635	Ⅱ	Ⅱ	0	44	1
78	64	1	8.792	Ⅱ	Ⅱ	0	37	2
79	68	1	8.83125	Ⅱ-Ⅲ	Ⅱ	1	8	2
80	60	1	9.0432	Ⅱ	Ⅱ	0	18	2
81	64	2	9.1845	Ⅱ	Ⅱ	0	30	1
82	52	1	9.42	Ⅰ-Ⅱ	Ⅱ	1	7	2
83	61	2	9.42	Ⅱ-Ⅲ	Ⅱ	1	19	2
84	60	1	9.42	Ⅱ	Ⅲ	1	16	2
85	70	2	9.42	Ⅱ	Ⅱ	0	23	1
86	44	1	9.42	Ⅱ-Ⅲ	Ⅱ	0	30	1
87	50	1	9.42	Ⅱ	Ⅲ	0	20	1
88	45	1	9.61625	Ⅱ	Ⅱ	0	25	2
89	46	1	9.61625	Ⅱ	Ⅱ	0	18	1
90	53	1	9.71438	Ⅱ	Ⅱ	0	36	1
91	68	1	10.5975	Ⅱ	Ⅲ	1	18	1
92	57	2	10.5975	Ⅱ	Ⅱ	0	28	2
93	63	1	10.5975	Ⅲ	Ⅲ	1	7	2
94	60	2	10.99	Ⅱ	Ⅱ	0	37	2
95	72	1	10.99	Ⅱ-Ⅲ	Ⅲ	1	7	1
96	63	2	10.99	Ⅱ-Ⅲ	Ⅱ	0	17	2
97	39	1	11.775	Ⅱ	Ⅲ	0	21	2
98	78	2	11.775	Ⅱ-Ⅲ	Ⅱ	0	15	2
99	64	2	12.56	Ⅱ	Ⅱ	0	29	2
100	38	1	12.56	Ⅲ	Ⅲ	0	21	1
101	62	1	12.56	Ⅱ	Ⅲ	1	8	1
102	75	1	12.56	Ⅱ	Ⅲ	1	18	1
103	55	1	12.56	Ⅱ	Ⅱ	0	19	2
104	58	2	12.9525	Ⅱ	Ⅲ	0	28	1
105	65	1	14.13	Ⅱ-Ⅲ	Ⅲ	1	20	1
106	63	1	14.13	Ⅱ	Ⅲ	1	20	1
107	67	1	14.13	Ⅱ	Ⅱ	0	23	1
108	78	1	14.13	Ⅱ	Ⅲ	0	46	2
109	66	1	14.13	Ⅱ-Ⅲ	Ⅱ	0	32	1
110	58	1	14.13	Ⅱ	Ⅱ	0	22	1
111	61	1	14.8365	Ⅱ-Ⅲ	Ⅱ	0	17	2
112	68	1	15.7	Ⅱ	Ⅲ	0	24	2
113	60	1	15.7	Ⅱ	Ⅱ	1	16	2
114	71	1	15.7	Ⅱ	Ⅲ	1	22	2
115	68	1	15.7	Ⅲ	Ⅲ	1	7	2
116	48	1	15.8963	Ⅱ	Ⅲ	0	43	2
117	64	1	17.4662	Ⅱ-Ⅲ	Ⅱ	0	38	1
118	50	1	17.6625	Ⅱ	Ⅲ	0	57	1
119	69	1	17.6625	Ⅱ	Ⅱ	0	25	1
120	63	2	17.6625	Ⅱ	Ⅲ	1	12	1
121	57	2	18.0864	Ⅱ	Ⅱ	0	17	2
122	65	2	18.5456	Ⅲ	Ⅲ	1	7	2
123	72	1	18.84	Ⅱ-Ⅲ	Ⅲ	1	33	1
124	60	1	18.84	Ⅱ	Ⅲ	1	13	2
125	69	1	18.84	Ⅱ	Ⅲ	1	12	1
126	76	2	19.2325	Ⅱ-Ⅲ	Ⅱ	0	28	1
127	48	1	19.2325	Ⅱ	Ⅱ	0	25	1
128	68	1	21.195	Ⅱ	Ⅱ	0	29	1
129	46	2	21.195	Ⅱ-Ⅲ	Ⅱ	1	15	1
130	62	1	21.5875	Ⅱ-Ⅲ	Ⅲ	1	15	2
131	35	1	23.55	Ⅲ	Ⅲ	0	51	2
132	69	1	23.55	Ⅱ	Ⅲ	0	57	1
133	53	1	23.55	Ⅰ-Ⅱ	Ⅱ	1	7	2
134	73	2	23.55	Ⅲ	Ⅲ	1	7	2
135	73	1	23.55	Ⅱ-Ⅲ	Ⅱ	1	12	1
136	66	2	25.12	Ⅱ-Ⅲ	Ⅱ	0	36	1
137	63	1	25.905	Ⅱ-Ⅲ	Ⅲ	1	8	2
138	71	1	28.5544	Ⅱ	Ⅲ	1	20	2
139	56	2	31.7925	Ⅱ	Ⅲ	1	31	1
140	44	1	32.97	Ⅲ	Ⅱ	0	35	1
141	78	1	32.97	Ⅱ	Ⅱ	1	13	2
142	60	2	33.0877	Ⅰ	Ⅱ	0	20	2
143	77	1	34.54	Ⅱ	Ⅱ	0	56	1
144	57	1	35.325	Ⅱ	Ⅱ	0	25	1
145	69	1	35.325	Ⅱ-Ⅲ	Ⅱ	0	17	1
146	55	1	39.25	Ⅱ-Ⅲ	Ⅱ	1	22	1
147	63	1	42.39	Ⅱ	Ⅱ	0	33	1
148	73	1	44.745	Ⅱ	Ⅲ	0	65	1
149	60	2	47.1	Ⅲ	Ⅲ	1	7	1
150	62	2	47.1	Ⅱ-Ⅲ	Ⅲ	0	23	1
151	54	2	49.455	Ⅱ-Ⅲ	Ⅱ	0	50	1
152	69	2	54.95	Ⅱ-Ⅲ	Ⅲ	1	11	2
153	41	1	58.875	Ⅲ	Ⅲ	1	20	2
154	58	1	60.445	Ⅱ	Ⅲ	0	26	2
155	42	1	70.65	Ⅲ	Ⅲ	0	61	2
156	67	1	75.36	Ⅱ	Ⅱ	1	15	1
157	66	2	78.5	Ⅲ	Ⅲ	0	39	1
158	61	1	90.6675	Ⅱ	Ⅱ	1	10	2
159	62	1	98.91	Ⅱ	Ⅱ	1	37	2
160	58	1	109.9	Ⅱ	Ⅱ	1	14	1
161	72	1	113.04	Ⅱ-Ⅲ	Ⅱ	0	28	1
162	65	1	115.395	Ⅱ	Ⅱ	0	53	2
163	69	1	115.395	Ⅱ	Ⅱ	1	13	1
164	71	1	131.88	Ⅲ	Ⅲ	0	25	1
165	58	1	146.952	Ⅱ	Ⅱ	1	7	2
166	58	1	155.43	Ⅱ	Ⅱ	1	16	1
167	70	1	188.4	Ⅱ-Ⅲ	Ⅱ	0	19	2
168	34	1	268.47	Ⅱ	Ⅱ	0	25	2
