# Supplementary material for: Risk SNP-induced lncRNA-SLCC1 drives colorectal cancer through activating glycolysis signaling
Source: Signal Transduct Target Ther. 2021 Feb 19;6:70. doi: 10.1038/s41392-020-00446-7 (PMC7892549; doi:10.1038/s41392-020-00446-7)
Supplement: Supplementary file 3 — Supplementary Table S2 [file 41392_2020_446_MOESM3_ESM.xlsx]

## Sheet: Supplementary Table S2
Supplementary Table S2. RNA-seq analysis in DLD-1 cells transfected with control siRNA or lncSLCC1 siRNA.
	gene	baseMean	log2FoldChange	pvalue	padj	NC1	NC2	NC3	silncSLCC1-1	silncSLCC1-2	silncSLCC1-3
1	TPM4	5975.16	1.59707	2.3e-72	3.19e-68	2914.18	2905	2786.39	9249.66	9074.4	8921.36
2	EI24	1460.39	-1.64433	4.94e-60	3.43e-56	2364.98	2187.79	2183.69	685.839	658.745	681.296
3	TNFRSF21	1100.57	-1.5032	2.23e-48	1.03e-44	1684.97	1660.82	1610.7	572.979	547.72	526.25
4	ADIPOR1	1075.23	-1.47521	2.29e-44	7.96e-41	1676.67	1593.28	1552.25	553.687	566.225	509.275
5	UBFD1	1389.96	-1.28339	1.04e-37	2.89e-34	2063.91	1906.23	2022.72	794.84	793.825	758.253
6	TXNIP	1180.9	-1.34864	4.94e-37	1.14e-33	1820.97	1759.74	1587.71	650.148	621.737	645.081
7	CDC25B	2143.66	-1.2419	5.06e-30	1.01e-26	3445.73	2960.17	2782.56	1236.63	1195.36	1241.5
8	NOLC1	6449.65	0.99026	1.85e-29	3.22e-26	4337.53	4130.17	4253.36	8616.88	8789.43	8570.52
10	YWHAH	2476.11	-0.983801	1.51e-26	2.19e-23	3321.15	3413.9	3232.9	1629.23	1642.24	1617.23
11	EGR1	1578.33	-1.20615	2.55e-26	3.22e-23	2395.09	2326.67	2003.56	995.479	909.475	839.737
12	GPRC5A	3511.31	-0.949079	1.42e-25	1.64e-22	4725.81	4508.75	4778.45	2386.45	2326.89	2341.53
14	GANAB	6253.03	0.997458	7.65e-25	7.42e-22	4440.31	3830.53	3964.95	8568.65	8312.95	8400.77
15	KIF2C	1272.4	-1.13049	8.01e-25	7.42e-22	1934.13	1747.38	1643.28	807.38	717.958	784.283
19	ARF3	2254.88	-0.95845	4.45e-21	3.26e-18	3247.44	2843.18	2953.11	1558.81	1419.26	1507.45
20	ERH	1396.14	-0.950416	1.02e-20	7.12e-18	1955.94	1882.45	1750.6	963.647	902.999	921.221
21	PPP2CA	2288.25	-0.901244	1.1e-20	7.26e-18	2928.71	3161.83	2946.41	1560.74	1504.38	1627.41
22	ADAM9	2839.62	-1.10934	1.27e-20	8.03e-18	3381.36	3888.56	4594.48	1773.92	1644.09	1755.3
25	POLD2	3251.2	-1.00898	8.12e-20	4.52e-17	4991.58	4315.65	3926.62	2183.88	2020.64	2068.79
29	UBE2I	1248.14	-1.05948	1.94e-19	9.28e-17	1978.78	1619.92	1554.17	798.699	748.49	788.81
32	CDK4	1844.89	-1.02578	4.93e-19	2.14e-16	2860.19	2450.32	2240.23	1245.31	1157.43	1115.88
35	SCARB1	1259.35	-0.893058	6.85e-19	2.78e-16	1725.46	1619.92	1624.12	882.62	878.943	825.025
40	EBNA1BP2	2041.36	-1.07993	2.1e-18	7.31e-16	3370.98	2694.79	2420.36	1274.25	1236.07	1251.68
41	SLC7A5	11209	-0.820061	2.47e-18	8.39e-16	15416	13954.3	13974.1	8147.11	8148.27	7614.22
44	KIF3B	1057.49	-0.888082	1.63e-17	5.15e-15	1355.87	1329.8	1485.18	730.211	710.556	733.355
45	H1F0	1571.36	-0.950134	1.79e-17	5.52e-15	2320.34	2095.52	1891.45	1073.61	968.688	1078.53
46	HNRNPA3P6	3379.67	-0.799508	3.08e-17	9.11e-15	4195.3	4212.92	4593.52	2494.49	2422.18	2359.64
47	SLC2A1	5749.08	-0.882332	3.03e-17	9.11e-15	8360.49	7232.07	7053.17	4143.01	4006.13	3699.6
50	NAP1L4	4292.66	-0.76391	1.17e-16	3.26e-14	5680.94	5376.25	5293.95	3030.81	3132.74	3241.25
54	ATF3	1221.34	-0.999725	7.87e-16	2.03e-13	1890.53	1719.79	1373.07	781.336	789.199	774.097
55	TRIP13	1208.53	-0.858511	8.29e-16	2.1e-13	1678.74	1496.26	1558.96	779.406	853.963	883.874
59	EFCAB14	2219.06	-0.854194	2.24e-15	5.27e-13	2599.61	2873.61	3212.78	1565.57	1570.07	1492.74
60	CCND1	10831.9	-0.717817	7.28e-15	1.69e-12	13036.5	13259	14460.9	7977.34	8317.58	7940.16
61	SLC44A2	2445.44	-0.788597	9.21e-15	2.1e-12	3435.35	3022.95	2937.78	1779.71	1724.58	1772.28
63	SETD7	1828.7	1.01287	1.57e-14	3.45e-12	918.792	1158.58	1386.49	2386.45	2627.58	2494.31
64	WASF2	1717.06	-0.730412	1.83e-14	3.99e-12	2189.53	2092.67	2204.77	1292.58	1276.78	1246.02
65	PKMYT1	1013.27	-0.884602	2.18e-14	4.66e-12	1439.96	1325.04	1242.76	750.468	706.855	614.525
67	PDIA4	4247.86	-0.79528	2.44e-14	5.06e-12	6104.52	5158.43	5097.52	3135.95	2973.6	3017.17
68	CALM1	3849.38	-0.695547	2.57e-14	5.25e-12	4687.4	4932.04	4773.66	2940.14	2792.26	2970.77
70	BCAP31	2440.93	-0.923105	4.28e-14	8.51e-12	3798.71	3173.25	2794.05	1552.06	1565.44	1762.09
71	VAMP3	1455.15	-0.734586	5.63e-14	1.1e-11	1772.18	1905.28	1828.21	1069.75	1056.58	1098.9
73	NUP50	3251.94	-0.721263	1.13e-13	2.16e-11	3797.67	4114	4347.27	2365.23	2440.69	2446.78
74	TMEM109	1330.66	-0.837272	1.19e-13	2.23e-11	1940.36	1658.92	1594.41	987.763	883.569	918.958
79	SRPR	3264.9	-0.735784	1.99e-13	3.51e-11	4518.17	3899.02	3947.7	2451.08	2368.52	2404.91
81	VAPB	1153.21	-0.732003	2.15e-13	3.69e-11	1434.77	1458.21	1469.85	886.478	843.786	826.156
84	PHLDA2	1367.87	-0.914592	4.64e-13	7.68e-11	2125.16	1810.16	1535.01	980.046	905.774	851.054
88	SHMT2	3359.69	-0.751	1.03e-12	1.63e-10	4751.76	4101.63	3938.12	2518.6	2343.54	2504.5
89	FARSA	1849.65	-0.750023	1.24e-12	1.93e-10	2543.55	2370.42	2127.16	1406.4	1313.79	1336.56
95	PIP5K1A	1547.23	-0.676337	3.05e-12	4.46e-10	1935.17	1876.74	1948.94	1155.61	1143.55	1223.39
96	SQSTM1	5169.41	-0.728528	3.34e-12	4.84e-10	7296.35	6281.81	5980.96	3813.11	3703.59	3940.65
99	TNS3	3758.64	0.643093	4.47e-12	6.27e-10	2971.28	2732.83	2991.44	4589.62	4694.48	4572.15
101	H19	2436.88	-0.762469	5.62e-12	7.74e-10	3517.36	2954.47	2847.71	1857.84	1682.95	1760.96
105	ANXA4	1834.94	0.651723	8.29e-12	1.1e-09	1396.36	1422.06	1406.61	2182.92	2245.47	2356.24
106	H2AFY	4791.47	-0.677497	1.15e-11	1.49e-09	6520.83	5589.33	5749.08	3720.51	3667.51	3501.55
107	KHNYN	1024.38	0.745049	1.14e-11	1.49e-09	764.103	673.459	810.621	1262.68	1324.89	1310.53
109	PNP	1089.67	-0.828058	1.19e-11	1.52e-09	1668.36	1315.53	1271.51	774.583	767.919	740.146
111	TNFRSF12A	2305.25	-0.804085	1.93e-11	2.42e-09	3403.16	3012.49	2522.89	1724.73	1630.21	1538.01
112	SUPT4H1	1107.8	-0.782747	2.24e-11	2.78e-09	1633.06	1360.23	1274.38	792.911	803.077	783.151
113	RRP9	1016.35	-0.794077	2.28e-11	2.8e-09	1479.41	1298.41	1151.73	761.079	721.659	685.823
123	NBR1	1482.43	0.643677	8.92e-11	1.01e-08	1122.28	1091.99	1207.31	1784.53	1824.5	1863.94
128	BAZ1B	3817.11	-0.594863	1.73e-10	1.88e-08	4498.45	4482.11	4902.05	3044.32	3020.79	2954.92
129	BRI3BP	1366.66	-0.653205	1.86e-10	2.01e-08	1585.31	1661.77	1814.79	1043.71	1036.23	1058.16
131	SETD8	1410.68	-0.684745	2.32e-10	2.45e-08	1932.06	1743.57	1603.04	1100.62	1053.81	1031
133	JUN	1350.46	-0.782688	2.43e-10	2.54e-08	1948.67	1820.62	1443.98	988.727	1001.07	899.718
135	G3BP2	2537.84	0.717129	3.7e-10	3.81e-08	1596.73	1921.45	2111.83	3148.49	3168.82	3279.73
141	SRM	2524.17	-0.742379	5.2e-10	5.13e-08	3696.97	3139	2789.26	1999.64	1777.32	1742.85
142	MKNK2	2298.04	0.56965	1.06e-09	1.04e-07	1858.35	1852.01	1780.3	2859.11	2709.92	2728.58
143	EIF1	5087.78	-0.708262	1.15e-09	1.11e-07	7335.8	6473	5392.64	3828.54	3725.79	3770.89
146	CTD-2377D24.6	1356.56	-0.650593	1.44e-09	1.38e-07	1816.82	1695.06	1514.88	1006.09	1042.7	1063.82
147	ARHGAP21	1144.95	0.722091	1.53e-09	1.45e-07	728.804	844.677	954.348	1363	1540.46	1438.42
149	CRAT	1338.98	0.60789	1.77e-09	1.64e-07	1117.08	1021.6	1000.34	1630.19	1598.75	1665.89
153	MYH14	1807.35	0.639316	2.14e-09	1.94e-07	1538.59	1254.65	1376.91	2265.87	2230.67	2177.43
154	MYO18A	1832.79	0.621323	2.19e-09	1.96e-07	1395.32	1311.72	1559.92	2235.01	2293.58	2201.2
157	PAICS	5599.75	-0.607484	2.31e-09	2.05e-07	6213.52	6813.54	7444.11	4197.03	4411.37	4518.96
158	NOP2	3262.3	-0.640989	2.37e-09	2.09e-07	4542.05	3673.58	3840.39	2533.07	2542.46	2442.25
161	DDX11	2024.64	-0.606685	3.33e-09	2.88e-07	2672.28	2302.89	2427.07	1646.59	1580.25	1518.77
168	SNHG15	1004.34	-0.698843	4.19e-09	3.47e-07	1424.39	1270.82	1088.49	756.256	754.966	731.092
170	CLN6	1588.64	-0.646666	4.4e-09	3.6e-07	2207.18	1901.47	1775.51	1196.12	1225.89	1225.65
172	MAPK13	1152.53	-0.641764	4.66e-09	3.77e-07	1578.04	1355.48	1329	911.558	869.691	871.425
184	TPI1P1	4333.42	-0.612984	8.93e-09	6.74e-07	5996.54	4996.72	4890.55	3411.83	3288.17	3416.67
190	SCAF4	1228	-0.554663	1.34e-08	9.81e-07	1498.1	1465.82	1454.52	982.939	1000.15	966.49
191	ALS2CL	1182.09	0.565573	1.52e-08	1.11e-06	983.159	940.75	900.69	1408.33	1435.92	1423.71
194	NELFCD	1618.7	-0.620888	1.81e-08	1.3e-06	2212.37	1834.89	1903.91	1198.05	1228.67	1334.3
195	COMT	1021.16	-0.730917	1.82e-08	1.3e-06	1521.98	1310.77	1061.66	773.619	714.257	744.673
197	TPI1	7327.43	-0.66041	1.92e-08	1.36e-06	10693.3	8747.35	7854.21	5751.02	5390.24	5528.46
198	ARPP19	2308.46	-0.779531	1.94e-08	1.37e-06	2232.09	3157.08	3561.56	1614.76	1643.16	1642.13
199	TMBIM1	1332.12	-0.631311	1.99e-08	1.38e-06	1861.46	1515.28	1538.84	1019.59	1049.18	1008.36
200	TSC22D1	1644.35	0.530549	1.99e-08	1.38e-06	1330.95	1330.75	1332.83	1951.41	1917.02	2003.15
204	LPCAT1	1639.7	0.546194	2.35e-08	1.6e-06	1350.68	1240.38	1362.53	1947.55	1988.26	1948.82
206	IMPDH1	2419.47	-0.603914	2.67e-08	1.8e-06	3330.49	2822.25	2696.32	1854.95	1860.58	1952.22
207	POLDIP2	1648.75	-0.626536	2.68e-08	1.8e-06	2314.11	1900.52	1860.79	1232.77	1285.11	1299.22
208	B4GALT5	1207.8	-0.573589	2.85e-08	1.91e-06	1509.52	1379.26	1486.14	995.479	973.314	903.113
209	PEA15	1700.64	-0.609953	2.96e-08	1.97e-06	2324.49	2001.35	1907.74	1287.76	1397.98	1284.5
211	SFXN3	1230.73	-0.565983	3.13e-08	2.07e-06	1559.35	1500.06	1387.45	987.763	994.594	955.173
212	MYC	2937.23	-0.558665	3.32e-08	2.18e-06	3760.3	3572.76	3253.98	2477.12	2268.6	2290.6
215	MICAL2	1746.1	0.614461	3.42e-08	2.21e-06	1248.93	1286.99	1531.17	2180.02	2219.56	2009.94
216	CTDSPL	2607.96	-0.509483	3.69e-08	2.37e-06	3081.33	2978.25	3191.7	2099	2148.32	2149.14
217	SH3GL1	1419.47	-0.622069	4.27e-08	2.74e-06	1970.47	1695.06	1559.92	1136.31	1099.14	1055.9
219	SMIM14	1018.62	0.674057	4.8e-08	3.05e-06	632.253	799.97	863.321	1285.83	1227.75	1302.61
221	TUBB6	2564.73	-0.567388	5.23e-08	3.29e-06	3359.56	3123.78	2790.22	2113.46	1999.36	2002.01
225	RQCD1	1785.78	-0.559249	6.29e-08	3.89e-06	2353.56	2007.06	2080.21	1414.12	1450.72	1408.99
228	ALKBH5	1076.68	-0.640631	6.99e-08	4.26e-06	1534.43	1252.75	1202.52	851.752	784.573	834.078
229	FSCN1	2218.55	-0.575593	7.05e-08	4.28e-06	2977.51	2595.86	2472.11	1845.3	1721.8	1698.71
232	SLC35A4	1770.05	-0.570872	8.39e-08	5.03e-06	2370.17	2077.45	1962.35	1427.63	1415.56	1367.12
237	ATAD3B	1167.22	-0.526011	1.11e-07	6.53e-06	1393.24	1389.72	1382.65	983.904	932.605	921.221
238	KNSTRN	1042.1	-0.5286	1.13e-07	6.58e-06	1264.51	1230.87	1226.47	841.142	831.758	857.845
239	TOB2	1612.11	-0.544935	1.13e-07	6.58e-06	2012	1841.55	1936.48	1354.32	1333.22	1195.1
242	NCAPD3	1980.68	-0.539578	1.23e-07	7.04e-06	2335.91	2188.74	2575.59	1597.4	1594.13	1592.33
245	EPHA2	2603.03	-0.492265	1.27e-07	7.21e-06	3118.7	3061.95	3007.73	2205.1	2175.15	2049.55
248	SCAMP2	1275.27	-0.556479	1.34e-07	7.49e-06	1643.44	1499.11	1455.48	1083.26	993.669	976.675
249	TNFRSF10B	2185.99	-0.503633	1.34e-07	7.49e-06	2699.28	2521.67	2523.85	1852.05	1736.61	1782.46
250	GEMIN4	1986.54	-0.530695	1.36e-07	7.54e-06	2563.27	2220.13	2317.84	1577.14	1629.28	1611.57
253	PCNXL3	1684.2	0.521215	1.5e-07	8.23e-06	1451.38	1278.43	1374.03	2002.53	2005.84	1992.96
254	TM4SF1	1593.35	0.520805	1.53e-07	8.35e-06	1231.28	1361.19	1289.71	1826.97	1897.59	1953.35
259	SLC3A2	7946.92	-0.588906	1.96e-07	1.05e-05	11028.6	9683.35	8257.6	6270.94	6231.25	6209.75
260	ZNF761	1106.01	0.63385	2.01e-07	1.07e-05	713.232	853.238	975.428	1330.2	1397.98	1365.99
264	FYCO1	1401.07	0.568353	2.15e-07	1.13e-05	1071.4	1046.33	1215.93	1573.28	1814.32	1685.13
265	RFC5	1144.88	-0.549794	2.16e-07	1.13e-05	1478.37	1277.48	1364.45	948.213	916.877	883.874
267	KLHDC3	1092.8	0.607087	2.37e-07	1.23e-05	981.083	808.531	758.879	1364.93	1294.36	1349.01
272	NOP56	7031.69	-0.560632	2.73e-07	1.4e-05	9692.47	8127.16	7579.21	5556.16	5559.55	5675.58
273	E2F4	2154.44	-0.540783	2.76e-07	1.41e-05	2794.79	2615.84	2320.71	1745.95	1780.09	1669.29
278	NLN	1107.29	-0.528785	3.68e-07	1.84e-05	1240.63	1306.97	1410.44	881.655	912.251	891.796
279	VDAC1	6035.99	-0.469203	3.68e-07	1.84e-05	7188.38	7155.97	6809.79	4980.29	4800.88	5280.61
281	TONSL	1937.46	-0.543986	4e-07	1.98e-05	2598.57	2233.45	2130.04	1575.21	1560.82	1526.69
283	DHCR7	2031.55	-0.523798	4.18e-07	2.05e-05	2654.63	2224.89	2371.5	1654.31	1633.91	1650.05
284	MYL12A	1652.96	-0.511584	4.53e-07	2.22e-05	1852.12	2105.03	1918.28	1299.33	1370.23	1372.78
285	RPN1	5190.98	-0.501047	4.71e-07	2.3e-05	6741.96	5725.35	5921.56	4298.31	4192.1	4266.59
291	PLK1	2484.43	-0.505863	5.82e-07	2.78e-05	3192.41	2866.96	2757.64	2102.85	2034.52	1952.22
293	CMAS	1075.89	-0.529871	6.39e-07	3.03e-05	1192.87	1387.82	1267.67	862.363	853.963	890.665
296	ASNS	1903.47	-0.506068	7.14e-07	3.35e-05	2240.4	2388.5	2126.2	1499.97	1504.38	1661.37
298	CHTF18	1917.42	-0.508433	7.52e-07	3.51e-05	2482.3	2153.55	2176.03	1613.8	1558.97	1519.9
300	LYAR	1173.89	-0.506964	7.87e-07	3.65e-05	1479.41	1362.14	1327.08	982.939	960.361	931.406
301	MRPL37	2480.9	-0.582335	8.15e-07	3.76e-05	3467.53	2939.25	2630.21	2062.34	1807.85	1978.25
309	RAD23B	3919.94	-0.480388	9.5e-07	4.27e-05	4193.22	4776.99	4826.36	3267.14	3237.29	3218.61
317	MAP4K4	2504.37	0.46096	1.13e-06	4.95e-05	2076.37	2030.84	2160.7	2833.07	3054.1	2871.18
318	CTDSP1	1378.69	-0.540243	1.14e-06	4.97e-05	1859.39	1585.67	1507.22	1077.47	1118.57	1123.8
322	KIF18B	1935.44	-0.478582	1.21e-06	5.24e-05	2412.74	2146.89	2249.81	1559.78	1643.16	1600.25
338	CDT1	1048.97	-0.561474	1.65e-06	6.79e-05	1412.97	1270.82	1113.41	885.514	803.077	808.049
341	HNRNPAB	7436.33	-0.490819	1.73e-06	7.02e-05	9755.8	8549.5	7971.11	6184.13	6097.09	6060.37
345	PUS1	1551.91	-0.531842	1.81e-06	7.29e-05	2095.05	1787.33	1678.73	1285.83	1218.49	1246.02
346	TMEM245	1339.56	-0.666799	1.81e-06	7.29e-05	1269.7	1816.82	1947.02	943.39	1076.94	983.466
347	MFSD10	1002.53	-0.589214	1.82e-06	7.3e-05	1396.36	1228.97	1039.63	828.602	778.096	743.541
349	UHRF1	1327.09	-0.465641	2.01e-06	8.02e-05	1537.55	1501.01	1611.66	1115.09	1102.84	1094.37
350	DYNLL1	4468.33	-0.52781	2.05e-06	8.15e-05	6086.87	5209.79	4694.13	3663.6	3504.67	3650.93
351	BCL2L12	1120.5	-0.602864	2.07e-06	8.22e-05	1600.88	1364.04	1151.73	928.921	855.813	821.63
352	CDC20	4543.04	-0.528863	2.12e-06	8.27e-05	6219.75	5217.4	4827.31	3750.41	3522.25	3721.1
353	EPS8L3	1247.15	-0.530049	2.11e-06	8.27e-05	1684.97	1378.31	1403.73	994.515	1008.47	1012.89
355	RP11-424C20.2	1051.08	-0.519444	2.1e-06	8.27e-05	1296.69	1152.87	1302.17	850.788	909.475	794.468
357	RRP1	1703.56	-0.545522	2.13e-06	8.31e-05	2343.18	1944.28	1846.41	1390.01	1285.11	1412.39
358	TMED4	1200.44	-0.474603	2.24e-06	8.7e-05	1483.56	1382.11	1353.91	991.621	995.519	995.915
359	PLEKHB2	3316.38	0.442233	2.27e-06	8.79e-05	2633.87	2805.13	2928.2	3843.01	3847	3841.06
361	RSL24D1	1014.93	-0.637217	2.41e-06	9.26e-05	991.465	1493.4	1289.71	747.574	770.695	796.732
362	WDR62	1259.27	-0.477009	2.41e-06	9.26e-05	1505.37	1491.5	1433.44	1106.41	1009.4	1009.5
368	FEN1	1944.93	-0.478164	2.76e-06	0.0001044	2454.26	2278.15	2112.79	1599.33	1558.04	1667.03
371	FABP5P7	1562.72	-0.502214	2.98e-06	0.000111773	1992.27	1883.4	1670.11	1335.99	1215.72	1278.84
373	DLG5	1832.6	0.557952	3.11e-06	0.00011602	1303.96	1341.21	1719.93	2121.18	2233.44	2275.89
377	SRSF7	4387.74	-0.461877	3.31e-06	0.000122144	5590.61	5030.01	4740.12	3719.54	3600.89	3645.27
381	ZMYND19	1050.64	-0.531366	3.81e-06	0.000138976	1417.12	1232.77	1117.24	841.142	835.459	860.108
384	KDM2A	2605.78	0.435604	3.98e-06	0.000144002	2269.47	2133.57	2189.44	2968.11	3153.09	2920.97
391	FAM129B	6061.59	-0.435698	4.24e-06	0.000150826	7492.57	6882.02	6663.19	5271.6	5114.53	4945.62
394	NFE2L1	2729.73	0.440398	4.39e-06	0.000154917	2420	2176.37	2293.88	3163.93	3259.49	3064.7
395	OGFR	1248.82	0.505674	4.42e-06	0.000155534	1131.62	1010.19	913.146	1505.76	1475.7	1456.53
396	PIM3	1191.77	-0.604234	4.43e-06	0.000155534	1744.15	1454.4	1187.19	961.718	880.794	922.353
398	URM1	1200.67	-0.609297	4.52e-06	0.000157812	1768.03	1466.77	1191.98	968.47	880.794	928.011
402	SLC25A22	2787.47	-0.464934	4.69e-06	0.000162637	3549.55	3176.1	3046.06	2386.45	2351.87	2214.78
403	CDC23	1102.52	-0.493588	4.76e-06	0.000164116	1171.07	1373.55	1357.74	917.346	900.223	895.191
407	TMEM2	1716.28	-0.499582	5.21e-06	0.000177968	1931.02	1872.94	2284.3	1362.03	1455.35	1392.02
415	SRSF2	2830.01	-0.449985	5.8e-06	0.0001943	3543.32	3271.22	3056.6	2336.29	2331.51	2441.12
420	TRIM66	1494.34	0.466485	6.12e-06	0.00020255	1194.95	1210.89	1318.46	1675.53	1865.21	1700.98
421	TUBB4B	20143.5	-0.477817	6.16e-06	0.000203283	26773.7	22637.9	21523.6	17136.3	16142	16647.6
422	NQO1	6629.42	-0.445449	6.23e-06	0.000204654	8296.12	7654.41	7138.45	5511.79	5354.15	5821.57
423	PERP	14922.8	0.600271	6.23e-06	0.000204654	8787.18	13178.1	12702.6	17932.1	17675.1	19261.9
428	HN1	3145.36	-0.585525	6.61e-06	0.000214861	4686.36	3680.24	3138.04	2444.33	2397.2	2526
430	AC007318.5	1725.27	-0.462442	6.83e-06	0.000220285	2128.27	2034.64	1880.91	1352.39	1447.94	1507.45
431	PNN	3243.37	-0.448906	6.84e-06	0.000220285	3461.3	3768.71	4079.93	2758.79	2692.34	2699.15
436	HSPA1B	2039.79	-0.452556	7.53e-06	0.000240019	2505.14	2414.18	2203.82	1788.39	1688.5	1638.73
437	DNAJB12	1045.67	0.490812	7.6e-06	0.00024186	950.975	805.677	818.286	1272.32	1189.81	1236.97
438	LAMB2	2629.66	0.436073	7.63e-06	0.000242097	2332.8	2061.28	2253.64	3075.18	3101.28	2953.79
441	VPRBP	1355.52	-0.470299	7.72e-06	0.000243518	1654.86	1495.31	1612.62	1070.72	1212.02	1087.58
442	GNB1	5343.65	-0.394687	7.83e-06	0.000246336	6265.43	6070.64	5961.8	4655.22	4564.95	4543.86
445	EPB41L1	1505.86	0.448781	7.98e-06	0.000249337	1328.87	1214.7	1240.84	1784.53	1806	1660.23
446	PRSS22	1488.86	-0.538648	8e-06	0.000249369	2007.85	1809.21	1539.8	1289.69	1092.67	1193.97
451	JAG2	1911.83	-0.45273	8.33e-06	0.000256745	2387.82	2193.5	2095.54	1674.57	1533.99	1585.54
453	HMGN1	4595.91	-0.421129	8.53e-06	0.00026171	5606.19	5242.13	5030.45	3983.85	3746.15	3966.68
454	KLF10	1374.64	-0.441416	8.64e-06	0.000264679	1509.52	1654.16	1618.37	1134.38	1175.93	1155.49
455	MED22	1394.67	-0.451402	8.77e-06	0.000267899	1734.8	1544.77	1589.62	1158.5	1201.84	1138.51
457	HNRNPA3	3634.6	-0.590991	8.97e-06	0.000272894	3400.05	4941.55	4985.41	2725.99	2769.13	2985.48
460	NSUN2	3492.19	-0.412064	9.38e-06	0.000283417	4104.97	3919	4006.15	2956.54	3117.94	2848.54
465	F2RL1	1448.24	-0.459802	1.01e-05	0.000302956	1833.43	1579.96	1657.65	1164.29	1239.77	1214.34
466	KIF1C	4071.25	0.433484	1.02e-05	0.000305424	3721.89	3193.22	3386.21	4779.65	4757.4	4589.13
467	DUSP6	2070.97	-0.456836	1.03e-05	0.000306321	2201.99	2518.81	2522.89	1825.05	1686.65	1670.42
468	QSOX2	1327.84	-0.438789	1.04e-05	0.000307816	1619.57	1485.79	1511.05	1109.3	1143.55	1097.77
469	ACO2	1465.83	0.437305	1.05e-05	0.000309911	1292.54	1165.24	1244.68	1725.69	1708.85	1657.97
473	TMEM97	1003.7	-0.46549	1.08e-05	0.000317838	1178.34	1124.33	1217.85	806.416	801.226	894.06
477	RAF1	2293.05	-0.415202	1.13e-05	0.00032904	2763.64	2553.06	2591.88	1964.91	1979.01	1905.82
483	NDUFS2	1495.94	0.513844	1.18e-05	0.000339288	1382.86	1147.16	1107.66	1777.78	1638.54	1921.66
492	JAG1	1978.56	-0.433385	1.34e-05	0.000379247	2216.52	2186.84	2463.48	1704.47	1678.32	1621.76
494	GYS1	1576.27	0.449124	1.4e-05	0.000394415	1412.97	1257.5	1287.79	1810.58	1944.78	1743.98
495	MGAT1	1494.09	-0.486212	1.4e-05	0.000394415	1991.23	1694.11	1596.33	1271.36	1217.57	1193.97
501	NUDCD3	1481.05	0.455687	1.47e-05	0.000408293	1360.02	1160.48	1186.23	1750.77	1674.62	1754.17
504	TINAGL1	3617.46	-0.453793	1.51e-05	0.000415988	4620.95	4134.92	3889.26	3156.21	3091.1	2812.33
505	PPP1R15A	3240.72	-0.539067	1.52e-05	0.000419247	4536.86	3964.66	3171.58	2710.56	2536.91	2523.74
507	ERBB3	2018.22	0.460388	1.53e-05	0.000420678	1721.31	1488.65	1829.17	2361.37	2363.9	2344.93
508	POLR2H	1399.29	-0.489185	1.55e-05	0.00042526	1845.89	1653.21	1452.6	1152.71	1112.09	1179.25
518	TRMT6	1000.75	-0.440193	1.7e-05	0.00045655	1161.73	1195.67	1123.95	817.991	828.057	877.084
521	TUBA4A	2762.6	-0.467502	1.76e-05	0.000468886	3657.52	3088.59	2957.9	2391.27	2231.59	2248.73
522	RAC1	1604.98	-0.439817	1.83e-05	0.000487899	1952.82	1928.11	1702.69	1335.02	1324.89	1386.36
526	CFL1	10209.4	-0.527932	1.89e-05	0.000498745	14633.2	11512.5	10493	8777.97	8117.74	7721.73
536	ZNF664	3038.46	0.543975	2.1e-05	0.000544156	1911.29	2527.37	2821.84	3611.51	3669.36	3689.41
541	PTGES2	1637.99	-0.481417	2.37e-05	0.000608335	2156.31	1884.35	1743.89	1420.87	1387.81	1234.71
542	ELOF1	1239.45	-0.519133	2.44e-05	0.000626936	1721.31	1442.99	1271.51	1033.1	939.082	1028.73
546	TMUB1	1077.98	-0.528102	2.51e-05	0.000639118	1502.25	1234.67	1134.49	948.213	844.711	803.522
548	SMAD3	1235.99	-0.431433	2.55e-05	0.000645972	1410.89	1374.5	1503.39	1095.8	999.22	1032.13
552	FUS	9630.8	-0.437002	2.64e-05	0.000664675	12364.8	11030.3	10089.6	8487.62	7969.7	7842.83
554	AES	1382.76	0.510619	2.69e-05	0.000674328	1310.19	1098.65	954.348	1612.83	1703.3	1617.23
555	PPIA	5077.23	-0.520337	2.69e-05	0.000674328	7288.04	5783.37	5109.98	4240.43	4002.43	4039.11
556	CLDN4	3718.48	-0.483219	2.76e-05	0.000688964	5059.06	4284.26	3797.27	3170.68	3015.24	2984.35
557	EMC4	1103.75	-0.460512	2.76e-05	0.000688964	1399.47	1302.21	1168.02	885.514	958.511	908.772
559	PPIF	4237.64	-0.470367	2.81e-05	0.000698419	5692.36	4813.14	4401.88	3654.91	3363.11	3500.41
561	POLD1	1489.76	-0.410154	2.82e-05	0.000699356	1785.67	1709.33	1637.53	1287.76	1276.78	1241.5
562	SLC20A1	2357.64	-0.422787	2.85e-05	0.000704959	2932.87	2595.86	2628.29	2019.9	1891.12	2077.84
563	TRIM16	1188.92	-0.504401	2.89e-05	0.000713187	1626.83	1378.31	1228.39	913.487	977.015	1009.5
564	MBD3	1416.96	-0.472224	2.98e-05	0.000733663	1862.5	1666.52	1459.31	1174.9	1149.1	1189.44
566	AK2	3023.83	-0.396407	3.05e-05	0.000748432	3625.33	3497.61	3245.36	2552.36	2583.17	2639.17
568	ATP5B	16165	-0.439367	3.15e-05	0.000771225	21327.4	17573.7	17356.5	13595.2	13330.3	13807
571	COX15	1103.88	0.434872	3.23e-05	0.000786898	938.517	883.677	964.888	1208.66	1274.01	1353.54
572	DBI	1882.06	-0.458102	3.26e-05	0.000792989	2445.96	2179.23	1968.1	1615.72	1483.1	1600.25
574	AURKA	1702.4	-0.399908	3.28e-05	0.000793919	2043.14	1882.45	1919.24	1466.21	1447.94	1455.39
577	MRPL17	1943.69	-0.506144	3.33e-05	0.000802594	2752.22	2162.11	2013.14	1604.15	1581.17	1549.33
580	VCL	6229.87	-0.400565	3.48e-05	0.000833203	6718.08	6935.29	7740.18	5197.33	5431.87	5356.44
581	SNHG1	3244.43	-0.378232	3.5e-05	0.000837458	3722.92	3793.44	3540.48	2841.75	2773.76	2794.22
585	GNL3	3180.34	-0.380531	3.64e-05	0.000862652	3711.5	3556.58	3578.8	2637.25	2766.36	2831.57
592	AGR2	3777.77	0.401276	3.89e-05	0.000913767	3471.68	3150.42	3067.14	4340.75	4150.46	4486.14
593	AURKB	1351.96	-0.491505	3.93e-05	0.000920338	1866.65	1506.72	1420.98	1146.92	1070.46	1100.03
594	UQCR10	1503.95	-0.52335	3.95e-05	0.000924298	2116.85	1788.28	1489.97	1257.85	1131.52	1239.23
597	HTT	2443.21	-0.433376	4.17e-05	0.000970079	2806.21	2557.81	3123.67	2035.33	2125.19	2011.07
598	GRWD1	1822.84	-0.405782	4.26e-05	0.000989497	2220.67	1993.74	2058.17	1615.72	1536.76	1511.98
599	SLC4A2	2667.35	-0.382734	4.3e-05	0.000997041	3147.77	2884.08	3073.84	2310.25	2311.16	2277.02
606	BLCAP	1278.24	-0.453606	4.57e-05	0.00104859	1639.29	1410.65	1423.86	1105.45	1115.8	974.412
610	LMNB1	3019.34	-0.364833	4.88e-05	0.00111291	3440.54	3348.27	3456.16	2627.6	2640.53	2602.96
613	LAMC1	2435.4	-0.387232	5.09e-05	0.00115456	2744.96	2644.37	2937.78	2073.92	2082.63	2128.77
618	FUBP1	1535.87	-0.423483	5.37e-05	0.00120529	1642.41	1739.77	1935.53	1263.64	1296.21	1337.69
621	TEX261	2089.66	-0.400881	5.39e-05	0.00120771	2552.89	2351.4	2275.68	1858.81	1780.09	1719.08
622	KIAA1522	2492.45	0.391069	5.43e-05	0.0012129	2290.23	2077.45	2053.38	2916.99	2794.11	2822.51
625	SFN	5822.05	-0.456612	5.81e-05	0.00129352	7870.46	6539.59	5989.59	5043.96	4749.07	4739.65
628	SGTA	2328.74	-0.450773	5.94e-05	0.00131412	3074.06	2659.59	2409.82	2020.86	1957.73	1850.36
629	SCARA3	1003.91	0.411904	5.96e-05	0.00131714	881.417	805.677	873.861	1136.31	1153.73	1172.46
633	RNF126	1189.69	-0.497068	6.07e-05	0.00133335	1608.15	1401.14	1220.72	1045.64	873.392	989.124
636	ODC1	8961.43	-0.388219	6.14e-05	0.00133974	11039	10136.1	9481.2	7689.89	7496.92	7925.44
641	RECQL4	1692.92	-0.421923	6.29e-05	0.0013653	2167.73	1852.01	1840.67	1443.06	1440.54	1413.52
642	IGF2R	3435.14	0.418613	6.31e-05	0.00136614	2797.9	2687.18	3249.19	3843.01	4094.03	3939.52
648	AMFR	1208.4	-0.45493	6.7e-05	0.00143731	1602.95	1300.31	1329	966.541	1004.77	1046.84
650	POM121C	1148.79	-0.400429	6.8e-05	0.00145408	1351.71	1279.38	1316.54	1000.3	1006.62	938.197
652	NXN	1570.76	-0.428128	6.9e-05	0.00147202	2009.92	1769.26	1671.07	1339.85	1364.68	1269.79
657	EPS8L2	9802.78	-0.380128	7.4e-05	0.00156595	12147.8	10739.2	10559.2	8550.32	8434.16	8386.05
658	ENOPH1	1333.77	-0.39701	7.44e-05	0.00157203	1614.37	1515.28	1447.81	1141.14	1129.67	1154.36
659	ZFP91	1059.86	-0.544532	7.46e-05	0.00157449	973.815	1437.28	1425.77	810.274	842.86	869.162
661	CIRH1A	1903.14	-0.390992	7.57e-05	0.00159309	2296.46	2114.55	2107.04	1554.95	1691.27	1654.58
664	KPNA2	6950.86	-0.354004	7.72e-05	0.00161418	8040.73	7813.26	7649.16	5938.15	5949.98	6313.87
665	MAT2A	5641.47	-0.379363	7.72e-05	0.00161418	6107.63	6174.32	6961.18	4913.73	4832.34	4859.61
667	ME1	2309.51	0.474147	7.82e-05	0.00162995	1569.73	2131.67	2008.35	2808.95	2610.92	2727.45
668	C19orf48	3930.07	-0.456256	7.87e-05	0.00163881	5309.27	4521.11	3943.87	3323.09	3247.46	3235.59
672	GNB2	3767.5	-0.452727	8.29e-05	0.00171579	4986.39	4403.16	3799.19	3347.2	3023.57	3045.46
674	C19orf10	1364.55	-0.537938	8.32e-05	0.00171663	2062.87	1503.87	1363.49	1124.74	1063.98	1068.34
675	MAFG	1052.82	-0.433072	8.37e-05	0.00172366	1353.79	1155.72	1150.78	867.186	916.877	872.557
678	UBE2N	1654.41	-0.402498	8.55e-05	0.00175409	1760.76	2022.28	1905.82	1349.49	1445.17	1442.94
682	STIP1	8344.14	-0.418909	8.69e-05	0.001771	10909.2	8984.21	8967.61	7111.12	6771.56	7321.1
683	PPL	3361.06	0.382984	8.7e-05	0.00177156	3009.69	2656.74	3020.19	3897.03	3822.02	3760.71
684	FAM50A	1637.04	-0.457601	8.73e-05	0.00177479	2200.95	1820.62	1719.93	1447.88	1300.84	1332.04
685	CD164	2409.6	0.630738	8.92e-05	0.0018103	1155.5	2034.64	2226.81	2878.4	3021.71	3140.53
687	PELP1	2663.36	-0.428567	9e-05	0.00182176	3493.49	2994.42	2756.69	2261.05	2247.32	2227.23
688	TRAF4	1833.36	-0.396771	9.12e-05	0.00184233	2245.59	2079.35	1968.1	1642.73	1537.69	1526.69
693	KIAA1109	1193.48	0.520177	9.67e-05	0.00194045	749.568	989.261	1137.36	1423.77	1445.17	1415.78
694	RRP1B	2493.76	-0.395191	9.81e-05	0.00196612	2721.08	2715.71	3117.92	2058.48	2184.41	2164.98
696	PPT1	2226.82	-0.378183	9.91e-05	0.00197909	2379.52	2544.49	2669.49	1908.97	1889.27	1969.19
698	MYBBP1A	3218.49	-0.378063	9.98e-05	0.00198814	3941.98	3478.59	3555.81	2789.66	2836.67	2708.21
702	BTBD2	1579.98	0.409657	0.000103263	0.0020451	1490.83	1260.36	1281.09	1790.32	1817.1	1840.18
705	RSL1D1	5093.29	-0.348061	0.00010481	0.00206444	5968.51	5649.25	5572.78	4443	4409.52	4516.7
706	YBX3	4197.11	-0.382343	0.000104833	0.00206444	5158.73	4766.53	4409.55	3624.05	3528.73	3695.07
714	TAP2	1220.8	-0.389472	0.000112053	0.00218189	1433.73	1328.84	1418.11	1086.15	1047.33	1010.63
715	TXN2	1758.47	-0.448966	0.000114401	0.00222449	2368.1	1963.3	1818.63	1464.28	1410.94	1525.56
723	CPOX	2696.57	-0.357716	0.000118515	0.00227816	2956.74	3071.47	3103.55	2385.49	2258.42	2403.78
726	DHX16	1452.32	-0.397148	0.000119388	0.0022863	1783.6	1655.11	1548.42	1212.52	1289.73	1224.52
731	STK38	1287.37	0.381028	0.000126185	0.00239993	1069.33	1104.36	1154.61	1497.08	1417.41	1481.42
737	STAT6	2878.3	0.359031	0.000128383	0.00242398	2624.53	2487.42	2405.03	3217.95	3192.88	3341.97
739	LIMK1	1258.19	0.425399	0.000130254	0.00244719	1180.41	1009.24	996.508	1538.56	1461.82	1362.59
743	USP36	1904.65	-0.366678	0.000131842	0.00247222	2219.63	2143.08	2108.96	1635.02	1725.5	1595.73
747	UBE4A	1151.09	0.496942	0.000137471	0.00255859	777.599	894.14	1135.44	1387.11	1391.51	1320.72
748	PTBP1	9749.7	-0.353246	0.000137852	0.00256225	11736.7	10604.1	10631	8745.17	8411.03	8370.21
751	CCNB1	3304.6	-0.365432	0.000142582	0.00263606	3976.24	3543.27	3703.37	2881.3	2771.91	2951.53
753	EXOC7	1161.39	0.412927	0.000143401	0.00264769	939.555	924.579	1093.28	1298.37	1374.85	1337.69
754	ACBD5	1177.14	0.415471	0.000143902	0.00265342	884.532	1038.72	1070.29	1373.61	1359.12	1336.56
757	SF1	6426.67	-0.34541	0.000147031	0.00270035	7621.3	7010.44	7044.54	5693.14	5677.97	5512.61
764	ATXN7L3B	1321.31	0.374159	0.000154956	0.00281983	1152.38	1097.7	1176.65	1468.14	1551.57	1481.42
765	TNS4	6845.34	-0.355232	0.000155387	0.00282398	7861.12	7540.26	7767.01	6209.21	6153.53	5540.91
766	LRP6	1164.2	0.496863	0.000156367	0.00283808	780.713	916.018	1141.19	1298.37	1453.49	1395.41
767	NABP1	1010.49	0.451535	0.0001568	0.00284222	709.079	877.018	937.101	1172	1170.38	1197.36
771	ID2	2004.44	-0.357867	0.000163686	0.00295166	2188.49	2327.62	2273.76	1789.36	1687.57	1759.83
772	ARFGAP2	1567.44	-0.416294	0.000164384	0.00296041	2028.61	1772.11	1620.28	1351.42	1323.97	1308.27
787	SIPA1L1	2360.99	0.354828	0.000179164	0.00316507	2033.8	1976.62	2165.49	2680.66	2695.12	2614.28
789	PODXL	2521.71	0.35924	0.00018146	0.00319751	2164.61	2099.33	2318.8	2924.7	2756.18	2866.65
790	STRA13	1140.42	-0.484667	0.000181708	0.00319784	1602.95	1332.65	1109.57	969.435	906.699	921.221
791	EIF4EBP1	1038.43	-0.493941	0.000188853	0.00331937	1482.53	1180.46	1033.88	914.452	802.151	817.103
793	ESPL1	1441.36	-0.408909	0.000192034	0.00336253	1669.4	1478.18	1824.38	1212.52	1201.84	1261.87
796	TMEM147	1020.33	-0.466688	0.000195326	0.00341158	1390.13	1201.38	1004.17	859.469	857.664	809.181
798	DDX41	1745.67	-0.390376	0.000197598	0.00344223	2195.76	1869.13	1918.28	1552.06	1476.62	1462.18
799	H2AFX	2227	-0.458622	0.000197823	0.00344223	3063.68	2479.81	2280.47	2022.79	1779.17	1736.06
800	ACTR1A	1917.33	-0.417449	0.000199454	0.00346227	2476.07	2140.23	2018.89	1746.91	1518.26	1603.65
803	HMGA1	18210.6	-0.373962	0.00020192	0.0034937	22944.9	19738.6	19366.7	16339.6	15400	15474
808	CDCA5	1475.82	-0.413446	0.000209462	0.00360414	1916.49	1641.79	1541.71	1253.03	1208.32	1293.56
809	TNRC6B	1098.54	0.455994	0.000210423	0.00361621	825.355	857.994	1052.08	1174.9	1410.01	1270.92
810	TRMU	1773.6	-0.415753	0.00021075	0.00361736	2326.57	1972.82	1834.92	1490.33	1471.07	1545.93
812	LDHA	17434.8	-0.33211	0.00021279	0.00364191	20504.1	18873	19170.3	15025.8	15234.4	15801.1
813	PSMG1	1198.61	-0.370323	0.000212966	0.00364191	1331.99	1402.09	1344.33	1043.71	995.519	1074
818	ZNF335	1321.6	-0.37197	0.000220268	0.00374374	1595.69	1460.11	1444.94	1121.84	1168.53	1138.51
823	PA2G4	2970.42	-0.467719	0.00023135	0.00390821	4190.11	3420.56	2863.04	2490.63	2374.07	2484.13
826	XRCC3	1126.09	-0.39615	0.000233921	0.0039373	1414.01	1268.92	1185.27	966.541	957.586	964.226
828	CDC42SE1	1244.5	-0.380644	0.000237618	0.00398986	1442.04	1308.87	1500.51	1090.98	1073.24	1051.37
829	GBA2	1345.38	-0.37729	0.000238072	0.00399267	1647.6	1461.06	1482.31	1159.46	1193.51	1128.33
832	TNRC6A	2178.39	-0.409145	0.000242995	0.00406052	2231.05	2447.47	2839.09	1855.91	1908.69	1788.12
839	CUX1	1514.85	0.372575	0.000253449	0.00419989	1370.4	1207.09	1351.99	1715.08	1766.21	1678.34
851	SLC25A39	4614.38	-0.412662	0.000267688	0.00437329	6092.06	5184.11	4671.13	4117.93	3847.92	3773.16
853	BCCIP	1501.66	-0.357143	0.000269291	0.00438915	1749.34	1706.48	1631.78	1335.02	1256.43	1330.9
854	SLC6A6	2850.29	-0.346549	0.00026998	0.00439523	3108.32	3127.59	3385.25	2403.81	2560.96	2515.82
855	CDCP1	2421.84	-0.368863	0.000271309	0.0044117	2820.74	2547.35	2871.67	1981.31	2214.01	2095.95
858	BRD2	7525.98	-0.332539	0.000274489	0.00444781	8867.12	8419.18	7995.06	6752.28	6576.35	6545.88
859	NOP58	2719.17	-0.34379	0.000275356	0.00445666	3177.88	3080.98	2910.95	2401.88	2305.61	2437.73
864	HK2	2805.16	-0.351927	0.000278413	0.00446973	3028.38	3127.59	3331.59	2443.36	2561.89	2338.14
866	TOLLIP	1267.36	-0.406659	0.000278378	0.00446973	1630.99	1420.16	1319.41	1092.91	1031.6	1109.09
871	TK1	3718.34	-0.405797	0.000289502	0.00461181	4930.33	4074.04	3815.48	3201.55	3109.61	3179
884	HRAS	1731.29	-0.452261	0.000300426	0.00472073	2407.55	1939.52	1725.68	1523.12	1379.48	1412.39
885	UBE2M	1383.82	-0.433416	0.000300499	0.00472073	1808.51	1645.6	1366.37	1182.61	1211.09	1088.72
892	SAMD4B	1708.17	-0.361649	0.000311683	0.00485799	2038.99	1904.33	1855.04	1543.38	1506.23	1401.07
894	CPNE1	1487.33	-0.384001	0.000317276	0.00493411	1872.88	1657.01	1558.96	1305.12	1274.93	1255.08
