# Supplementary material for: Risk SNP-induced lncRNA-SLCC1 drives colorectal cancer through activating glycolysis signaling
Source: Signal Transduct Target Ther. 2021 Feb 19;6:70. doi: 10.1038/s41392-020-00446-7 (PMC7892549; doi:10.1038/s41392-020-00446-7)
Supplement: Supplementary file 4 — Supplementary Table S3 [file 41392_2020_446_MOESM4_ESM.xlsx]

## Sheet: 工作表1
Supplementary Table S3. Proteins bands specific to lncSLCC1 identified by Mass Spectrometry (LC-MS) analysis.
Accession	Description	Score	Coverage	Proteins	Unique Peptides	Peptides	# PSMs	# AAs	MW [kDa]	calc. pI
P05165	Propionyl-CoA carboxylase alpha chain, mitochondrial OS=Homo sapiens GN=PCCA PE=1 SV=4 - [PCCA_HUMAN]	3843.94	49.18	1	39	39	167	728	80.0081	7.51807
Q92841	Probable ATP-dependent RNA helicase DDX17 OS=Homo sapiens GN=DDX17 PE=1 SV=2 - [DDX17_HUMAN]	1167.45	29.9	1	16	22	55	729	80.222	8.26514
O43143	Putative pre-mRNA-splicing factor ATP-dependent RNA helicase DHX15 OS=Homo sapiens GN=DHX15 PE=1 SV=2 - [DHX15_HUMAN]	1116.94	29.94	1	27	27	83	795	90.8752	7.45947
Q96RQ3	Methylcrotonoyl-CoA carboxylase subunit alpha, mitochondrial OS=Homo sapiens GN=MCCC1 PE=1 SV=3 - [MCCA_HUMAN]	1007.12	32.28	1	20	20	45	725	80.4219	7.78174
Q9NR30	Nucleolar RNA helicase 2 OS=Homo sapiens GN=DDX21 PE=1 SV=5 - [DDX21_HUMAN]	799.099	21.84	1	15	17	47	783	87.2904	9.27588
Q9BSC4	Nucleolar protein 10 OS=Homo sapiens GN=NOL10 PE=1 SV=1 - [NOL10_HUMAN]	777.193	20.93	1	15	15	38	688	80.2514	8.45557
P11387	DNA topoisomerase 1 OS=Homo sapiens GN=TOP1 PE=1 SV=2 - [TOP1_HUMAN]	650.696	31.11	1	27	27	67	765	90.6689	9.30518
P08238	Heat shock protein HSP 90-beta OS=Homo sapiens GN=HSP90AB1 PE=1 SV=4 - [HS90B_HUMAN]	609.42	26.1	1	12	18	32	724	83.2121	5.03369
Q08945	FACT complex subunit SSRP1 OS=Homo sapiens GN=SSRP1 PE=1 SV=1 - [SSRP1_HUMAN]	595.026	18.62	1	14	14	36	709	81.0244	6.87354
Q9H8H2	Probable ATP-dependent RNA helicase DDX31 OS=Homo sapiens GN=DDX31 PE=1 SV=2 - [DDX31_HUMAN]	467.016	14.45	1	11	11	24	851	94.0286	9.99365
P33993	DNA replication licensing factor MCM7 OS=Homo sapiens GN=MCM7 PE=1 SV=4 - [MCM7_HUMAN]	459.509	24.2	1	14	14	26	719	81.2566	6.45557
Q14137	Ribosome biogenesis protein BOP1 OS=Homo sapiens GN=BOP1 PE=1 SV=2 - [BOP1_HUMAN]	441.104	14.61	1	11	11	31	746	83.5772	6.18896
P07900	Heat shock protein HSP 90-alpha OS=Homo sapiens GN=HSP90AA1 PE=1 SV=5 - [HS90A_HUMAN]	427.675	18.03	1	5	11	21	732	84.6067	5.021
Q6PCB5	Round spermatid basic protein 1-like protein OS=Homo sapiens GN=RSBN1L PE=1 SV=2 - [RSBNL_HUMAN]	423.38	18.09	1	14	16	37	846	94.8105	8.77783
Q96GQ7	Probable ATP-dependent RNA helicase DDX27 OS=Homo sapiens GN=DDX27 PE=1 SV=2 - [DDX27_HUMAN]	407.826	15.2	1	12	12	19	796	89.7792	9.27588
Q9H307	Pinin OS=Homo sapiens GN=PNN PE=1 SV=4 - [PININ_HUMAN]	327.399	17.15	1	14	14	25	717	81.565	7.13721
P33991	DNA replication licensing factor MCM4 OS=Homo sapiens GN=MCM4 PE=1 SV=5 - [MCM4_HUMAN]	314.309	17.73	1	12	12	19	863	96.4976	6.7417
Q14566	DNA replication licensing factor MCM6 OS=Homo sapiens GN=MCM6 PE=1 SV=1 - [MCM6_HUMAN]	295.555	13.64	1	9	9	14	821	92.8312	5.41455
Q5VWQ0	Round spermatid basic protein 1 OS=Homo sapiens GN=RSBN1 PE=1 SV=2 - [RSBN1_HUMAN]	287.376	11.6	1	6	8	13	802	90.0155	8.60205
Q9UER7	Death domain-associated protein 6 OS=Homo sapiens GN=DAXX PE=1 SV=2 - [DAXX_HUMAN]	263.102	8.92	1	5	5	11	740	81.3229	4.86865
P49711	Transcriptional repressor CTCF OS=Homo sapiens GN=CTCF PE=1 SV=1 - [CTCF_HUMAN]	219.711	7.02	1	7	7	11	727	82.7324	6.96143
P55884	Eukaryotic translation initiation factor 3 subunit B OS=Homo sapiens GN=EIF3B PE=1 SV=3 - [EIF3B_HUMAN]	211.701	10.2	1	7	7	11	814	92.4238	4.99561
P78316	Nucleolar protein 14 OS=Homo sapiens GN=NOP14 PE=1 SV=3 - [NOP14_HUMAN]	209.024	10.15	1	7	7	8	857	97.6074	7.57666
Q5C9Z4	Nucleolar MIF4G domain-containing protein 1 OS=Homo sapiens GN=NOM1 PE=1 SV=1 - [NOM1_HUMAN]	207.306	11.98	1	10	10	13	860	96.1976	8.104
Q9BUJ2	Heterogeneous nuclear ribonucleoprotein U-like protein 1 OS=Homo sapiens GN=HNRNPUL1 PE=1 SV=2 - [HNRL1_HUMAN]	198.457	13.55	1	9	9	16	856	95.6793	6.91748
Q9UBB9	Tuftelin-interacting protein 11 OS=Homo sapiens GN=TFIP11 PE=1 SV=1 - [TFP11_HUMAN]	174.65	14.93	1	10	10	13	837	96.7584	5.66846
Q12931	Heat shock protein 75 kDa, mitochondrial OS=Homo sapiens GN=TRAP1 PE=1 SV=3 - [TRAP1_HUMAN]	174.318	9.94	1	4	5	7	704	80.0597	8.20654
Q9BQ39	ATP-dependent RNA helicase DDX50 OS=Homo sapiens GN=DDX50 PE=1 SV=1 - [DDX50_HUMAN]	167.732	6.65	1	2	4	8	737	82.5141	9.17334
Q9NW13	RNA-binding protein 28 OS=Homo sapiens GN=RBM28 PE=1 SV=3 - [RBM28_HUMAN]	161.252	11.46	1	9	9	15	759	85.6847	9.21729
P35869	Aryl hydrocarbon receptor OS=Homo sapiens GN=AHR PE=1 SV=2 - [AHR_HUMAN]	145.798	6.6	1	6	6	9	848	96.0862	6.37939
Q6SJ93	Protein FAM111B OS=Homo sapiens GN=FAM111B PE=1 SV=1 - [F111B_HUMAN]	144.001	21.8	1	14	14	23	734	84.6203	8.5874
Q2NL82	Pre-rRNA-processing protein TSR1 homolog OS=Homo sapiens GN=TSR1 PE=1 SV=1 - [TSR1_HUMAN]	140.16	2.99	1	2	2	4	804	91.7519	7.41553
Q92541	RNA polymerase-associated protein RTF1 homolog OS=Homo sapiens GN=RTF1 PE=1 SV=4 - [RTF1_HUMAN]	133.631	6.9	1	4	4	5	710	80.2646	8.14795
Q9HCM4	Band 4.1-like protein 5 OS=Homo sapiens GN=EPB41L5 PE=1 SV=3 - [E41L5_HUMAN]	124.828	10.91	1	6	6	9	733	81.8049	6.58057
Q96PV6	Leukocyte receptor cluster member 8 OS=Homo sapiens GN=LENG8 PE=1 SV=2 - [LENG8_HUMAN]	115.597	11.42	1	6	6	8	779	86.0746	9.34912
P14923	Junction plakoglobin OS=Homo sapiens GN=JUP PE=1 SV=3 - [PLAK_HUMAN]	104.61	6.71	1	4	5	5	745	81.6927	6.13818
P17480	Nucleolar transcription factor 1 OS=Homo sapiens GN=UBTF PE=1 SV=1 - [UBF1_HUMAN]	100.499	7.72	1	5	5	6	764	89.3502	5.80811
Q8TDD1	ATP-dependent RNA helicase DDX54 OS=Homo sapiens GN=DDX54 PE=1 SV=2 - [DDX54_HUMAN]	97.2355	4.65	1	4	4	5	881	98.5342	10.0229
Q8WTT2	Nucleolar complex protein 3 homolog OS=Homo sapiens GN=NOC3L PE=1 SV=1 - [NOC3L_HUMAN]	95.9	7.63	1	4	4	5	800	92.4896	9.17334
Q14684	Ribosomal RNA processing protein 1 homolog B OS=Homo sapiens GN=RRP1B PE=1 SV=3 - [RRP1B_HUMAN]	90.3488	6.6	1	5	5	6	758	84.3752	9.75928
Q00839	Heterogeneous nuclear ribonucleoprotein U OS=Homo sapiens GN=HNRNPU PE=1 SV=6 - [HNRPU_HUMAN]	82.4028	5.21	1	4	4	6	825	90.528	5.99854
Q5VZE5	N-alpha-acetyltransferase 35, NatC auxiliary subunit OS=Homo sapiens GN=NAA35 PE=1 SV=1 - [NAA35_HUMAN]	74.3466	3.45	1	3	3	6	725	83.5841	7.04932
Q9GZR7	ATP-dependent RNA helicase DDX24 OS=Homo sapiens GN=DDX24 PE=1 SV=1 - [DDX24_HUMAN]	71.6166	7.1	1	6	6	10	859	96.2715	9.05615
Q15542	Transcription initiation factor TFIID subunit 5 OS=Homo sapiens GN=TAF5 PE=1 SV=3 - [TAF5_HUMAN]	66.7204	8.88	1	5	5	5	800	86.7763	5.64307
Q9UQ88	Cyclin-dependent kinase 11A OS=Homo sapiens GN=CDK11A PE=1 SV=4 - [CD11A_HUMAN]	66.6371	4.6	2	4	4	5	783	91.3055	5.36377
P40939	Trifunctional enzyme subunit alpha, mitochondrial OS=Homo sapiens GN=HADHA PE=1 SV=2 - [ECHA_HUMAN]	62.7535	5.9	1	4	4	5	763	82.9469	9.0415
Q13144	Translation initiation factor eIF-2B subunit epsilon OS=Homo sapiens GN=EIF2B5 PE=1 SV=3 - [EI2BE_HUMAN]	61.221	4.72	1	3	3	4	721	80.3293	5.08447
Q13263	Transcription intermediary factor 1-beta OS=Homo sapiens GN=TRIM28 PE=1 SV=5 - [TIF1B_HUMAN]	61.135	8.62	1	5	5	5	835	88.4934	5.77002
Q8TCJ2	Dolichyl-diphosphooligosaccharide--protein glycosyltransferase subunit STT3B OS=Homo sapiens GN=STT3B PE=1 SV=1 - [STT3B_HUMAN]	53.0578	5.69	1	5	5	7	826	93.6137	8.90967
Q8IY81	pre-rRNA processing protein FTSJ3 OS=Homo sapiens GN=FTSJ3 PE=1 SV=2 - [SPB1_HUMAN]	51.2464	2.13	1	2	2	2	847	96.4992	8.39697
P07384	Calpain-1 catalytic subunit OS=Homo sapiens GN=CAPN1 PE=1 SV=1 - [CAN1_HUMAN]	50.75	2.52	1	2	2	3	714	81.8382	5.66846
P35222	Catenin beta-1 OS=Homo sapiens GN=CTNNB1 PE=1 SV=1 - [CTNB1_HUMAN]	46.5235	3.07	1	2	3	3	781	85.4422	5.85889
P13639	Elongation factor 2 OS=Homo sapiens GN=EEF2 PE=1 SV=4 - [EF2_HUMAN]	42.62	2.33	1	2	2	2	858	95.277	6.82959
Q9UH99	SUN domain-containing protein 2 OS=Homo sapiens GN=SUN2 PE=1 SV=3 - [SUN2_HUMAN]	38.48	4.46	1	3	3	3	717	80.2616	6.72705
Q9Y446	Plakophilin-3 OS=Homo sapiens GN=PKP3 PE=1 SV=1 - [PKP3_HUMAN]	37.67	2.89	1	2	2	2	797	87.029	9.31982
Q9H4G0	Band 4.1-like protein 1 OS=Homo sapiens GN=EPB41L1 PE=1 SV=2 - [E41L1_HUMAN]	37.4518	9.65	1	5	6	9	881	98.4422	5.61768
Q6IE81	Protein Jade-1 OS=Homo sapiens GN=JADE1 PE=1 SV=1 - [JADE1_HUMAN]	36.06	2.97	1	2	2	2	842	95.4727	7.91357
Q9Y3T9	Nucleolar complex protein 2 homolog OS=Homo sapiens GN=NOC2L PE=1 SV=4 - [NOC2L_HUMAN]	34.7761	4.14	1	3	3	5	749	84.8662	5.61768
P13807	Glycogen [starch] synthase, muscle OS=Homo sapiens GN=GYS1 PE=1 SV=2 - [GYS1_HUMAN]	32.96	7.46	1	5	5	5	737	83.7325	6.17627
Q9NRZ9	Lymphoid-specific helicase OS=Homo sapiens GN=HELLS PE=1 SV=1 - [HELLS_HUMAN]	32.0155	2.51	1	2	2	2	838	97.0122	7.92822
