# Supplementary material for: Risk SNP-induced lncRNA-SLCC1 drives colorectal cancer through activating glycolysis signaling
Source: Signal Transduct Target Ther. 2021 Feb 19;6:70. doi: 10.1038/s41392-020-00446-7 (PMC7892549; doi:10.1038/s41392-020-00446-7)
Supplement: Supplementary file 5 — Supplementary Table S4 [file 41392_2020_446_MOESM5_ESM.xlsx]

## Sheet: Supplementary Table S3
Supplementary Table S4. RNA-seq analysis in DLD-1 cells transfected with control siRNA or AHR siRNA.
	gene	baseMean	log2FoldChange	pvalue	padj	NC1	NC2	NC3	siAHR-1	siAHR-2	siAHR-3
1	TSPAN6	490.104	0.396356	0.000621517	0.00219319	456.044	403.609	405.77	475.574	621.81	577.819
5	C1orf112	217.608	-1.34966	9.25e-20	1.76e-18	331.486	323.071	289.982	113.369	140.126	107.614
8	FUCA2	1735.12	-0.26062	0.00263211	0.0081202	2125.53	1704.13	1849.53	1504.54	1639.91	1587.06
9	GCLC	1660.86	0.179776	0.011548	0.0306103	1533.87	1555.86	1580.04	1718.79	1840.25	1736.37
10	NFYA	615.768	0.352038	0.000136663	0.000543378	531.382	549.129	540.002	717.684	678.736	677.677
13	LAS1L	1292.65	-0.3363	6.51e-06	3.21e-05	1435.43	1441.46	1455.03	1158.67	1098.02	1167.27
14	ENPP4	336.255	0.371721	0.00139017	0.00455042	271.216	309.342	296.13	373.734	391.916	375.194
15	SEMA3F	1063.6	0.472611	8.86e-09	6.3e-08	890.993	900.571	877.118	1246.1	1156.04	1310.76
16	CFTR	530.546	1.49726	9.14e-43	6.43e-41	285.279	269.073	267.439	726.331	877.978	757.175
20	RAD52	178.111	0.38842	0.00900898	0.0246222	140.63	160.162	159.849	209.445	195.958	202.624
22	BAD	124.77	-0.453303	0.0108148	0.0289014	149.671	133.621	151.651	97.997	122.61	93.0715
24	CD99	2434.37	-0.642984	2.33e-16	3.42e-15	3252.58	2716.36	2949	1851.38	1861.05	1975.83
25	HS3ST1	91.2391	-0.493129	0.0159869	0.040815	115.518	92.4366	114.763	72.0566	88.6736	63.9867
27	WNT16	46.8053	0.748763	0.00664269	0.0186826	33.1486	29.2869	37.9128	66.2921	74.4421	39.7493
28	HECW1	17.8888	0.742334	0.0433989	0.0970354	16.072	10.9826	9.22204	17.2936	20.8	32.9628
30	LASP1	7298.15	-0.261847	3.67e-06	1.88e-05	8045.06	7878.16	7961.69	6568.68	6549.81	6785.49
33	M6PR	2156.24	0.345669	1.76e-07	1.07e-06	1879.42	1894.49	1919.21	2472.02	2401.85	2370.41
36	ICA1	391.022	0.647367	4e-09	2.95e-08	322.445	296.529	291.007	483.26	490.442	462.449
39	CASP10	331.388	-0.245768	0.0323412	0.0755112	367.648	356.018	356.586	293.03	299.958	315.086
41	TFPI	75.5633	0.639272	0.00338617	0.0102174	69.3106	52.1672	52.2582	88.3895	104	87.2545
43	RBM5	1127.65	0.321188	3.05e-05	0.000135546	977.38	1020.46	1007.25	1267.24	1220.63	1272.95
45	SLC7A2	424.523	-0.56576	8.42e-07	4.72e-06	460.062	545.468	518.484	363.165	353.6	306.36
46	ARF5	1901.56	-0.237204	0.010377	0.027894	2377.66	1908.22	1892.57	1636.17	1727.49	1867.25
49	PLXND1	152.809	-0.766119	4.12e-06	2.09e-05	206.927	203.178	172.145	118.173	95.242	121.187
50	AK2	5238.65	-0.307518	3.56e-05	0.000156663	6321.33	5498.61	5576.26	4407.94	4997.47	4630.31
52	FKBP4	2378.42	-0.720425	3.35e-21	7.13e-20	3193.31	2856.38	2843.46	1674.6	1875.28	1827.5
54	RBM6	1583.61	0.193886	0.00666976	0.0187477	1490.68	1442.38	1497.04	1637.13	1699.03	1735.4
56	RECQL	580.475	-0.457188	1.22e-05	5.76e-05	658.953	665.361	693.702	473.652	553.936	437.242
57	CCDC132	343.848	-0.380529	0.00264723	0.00816031	409.837	373.407	386.301	326.657	319.663	247.221
60	NDUFAB1	829.715	-0.315525	0.00135632	0.00445097	1009.52	852.98	900.686	672.529	814.484	728.091
61	PDK4	34.8002	1.526	7.54e-07	4.26e-06	17.0765	20.1347	9.22204	63.4098	51.4526	47.5052
65	ARX	27.5173	0.840431	0.00797674	0.0220198	19.0855	16.4739	19.4688	39.391	41.6	29.0848
66	SLC25A13	1250.78	-0.184276	0.0179918	0.0452674	1378.18	1274.89	1340.27	1127.93	1223.92	1159.52
68	CDC27	1485.41	-0.538583	3.89e-13	4.37e-12	1669.48	1792.9	1821.87	1215.36	1218.44	1194.42
72	DVL2	622.764	0.204907	0.0287317	0.0681409	548.458	608.617	576.89	654.274	659.031	689.311
74	UPF1	2033.81	-0.405204	1.85e-08	1.27e-07	2183.79	2320.98	2454.09	1785.08	1735.16	1723.76
75	SKAP2	486.441	-0.325593	0.00260888	0.00805499	533.391	576.585	515.41	465.005	443.368	384.889
76	SLC25A5	4574.47	-0.262169	0.00175683	0.00563285	5590.05	4574.24	4813.9	3800.75	4470.9	4196.94
77	CCDC109B	319.663	-1.60736	1.23e-32	5.05e-31	526.359	482.318	444.707	127.78	172.968	163.845
78	HOXA11	405.962	-0.587714	1.41e-07	8.66e-07	530.377	464.014	472.373	305.52	325.137	338.354
79	POLR2J	633.222	-0.586498	3.82e-08	2.54e-07	852.822	695.563	737.763	452.516	534.231	526.436
83	LIG3	1001.99	-0.401464	3.5e-06	1.8e-05	1067.79	1216.32	1141.48	916.56	841.852	827.949
84	RPAP3	1134.8	-0.424715	9.78e-08	6.16e-07	1369.14	1272.15	1264.44	934.815	1001.68	966.586
85	ACSM3	77.0338	0.706344	0.000995149	0.00336197	50.2251	64.9802	56.3569	93.1933	107.284	90.163
86	AC004381.6	206.611	-0.958683	3.92e-11	3.66e-10	285.279	263.582	274.612	125.859	156.547	133.79
88	SPPL2B	923.079	1.09766	4.73e-26	1.34e-24	497.229	656.209	596.359	1246.1	1165.89	1376.68
89	FAM214B	207.545	0.939625	5.45e-10	4.42e-09	155.698	129.045	136.281	239.228	274.779	310.238
91	PRKAR2B	31.3421	-1.24409	7.11e-05	0.000296185	46.2071	41.1846	51.2336	19.2151	9.85263	20.3594
93	CREBBP	1675.96	0.299021	0.00764608	0.0212134	1270.7	1574.17	1655.87	2147.29	1533.73	1874.03
94	BZRAP1	189.856	0.913214	1.15e-07	7.12e-07	93.4187	149.18	145.503	269.011	213.474	268.55
97	GCFC2	181.124	-0.526437	0.000491118	0.00176902	202.909	226.973	214.156	130.663	159.831	152.211
98	WDR54	198.682	0.338165	0.0233219	0.0567505	157.707	175.721	190.589	195.994	245.221	226.862
99	CROT	86.3707	-0.493438	0.015528	0.0397925	109.491	97.0127	99.3931	65.3314	64.5894	82.4071
102	RHBDD2	1114.65	-0.195547	0.022484	0.0549615	1259.65	1162.32	1150.71	963.637	1027.96	1123.64
104	IBTK	1127.7	0.396092	1.33e-06	7.26e-06	924.142	1029.62	963.191	1346.98	1270.99	1231.26
107	FBXL3	386.672	-0.448733	5.22e-05	0.000223402	420.886	475.911	444.707	328.578	333.895	316.055
110	ITGA3	2748.42	-0.827643	2.17e-36	1.07e-34	3437.41	3581.23	3542.29	1981.08	1904.84	2043.69
111	ZFX	386.265	-0.465808	9.31e-05	0.000380455	412.85	464.929	470.324	366.048	308.716	294.726
115	GDE1	2232.93	0.360512	2.25e-06	1.19e-05	2078.31	1942.08	1838.26	2370.18	2681.01	2487.72
122	MAP3K14	395.033	-1.50814	1.04e-37	5.53e-36	542.431	613.194	607.63	218.091	187.2	201.655
125	TMEM132A	1138.44	0.717036	1.25e-13	1.47e-12	833.737	926.197	813.589	1399.82	1255.66	1601.61
126	AP2B1	6645.86	-0.558751	3.97e-22	9.01e-21	7972.73	7834.23	7961.69	5505.13	5219.7	5381.67
128	ZNF263	573.798	0.38448	7.36e-05	0.000305999	468.098	490.555	531.804	643.706	667.789	640.836
129	CX3CL1	337.783	-1.18709	4.76e-23	1.14e-21	483.165	450.285	482.62	212.327	185.01	213.289
130	SPATA20	1483.2	0.843416	1.52e-30	5.63e-29	1029.61	1079.95	1066.68	1946.49	1841.35	1935.11
131	CACNA1G	3.92702	-1.00431	0.0181502	0.0456243	9.04052	5.49129	6.14803	2.88227	0	0
132	TNFRSF12A	914.024	-1.63345	3.22e-75	8.38e-73	1427.4	1324.31	1408.92	433.301	417.094	473.113
135	RALA	897.77	-0.284107	0.00148697	0.00482953	1036.65	990.262	932.451	770.526	880.168	776.565
136	BAIAP2L1	1003.64	-0.452247	1.57e-08	1.09e-07	1170.24	1130.29	1182.47	818.563	859.368	860.911
137	KDM7A	1076.79	0.559476	1.37e-11	1.34e-10	821.683	918.875	864.822	1326.8	1306.02	1222.53
138	ETV1	116.993	0.712278	0.000152457	0.000601582	69.3106	107.08	85.0477	150.839	142.316	147.363
140	ALDH3B1	294.051	0.903731	3.66e-12	3.77e-11	207.932	200.432	200.836	407.36	332.8	414.944
142	PHTF2	612.749	-0.611026	4.29e-10	3.52e-09	676.03	769.695	780.799	493.828	484.968	471.174
143	CCL26	44.4631	-0.854654	0.00177659	0.00568863	60.2701	57.6585	58.4063	21.1366	29.5579	39.7493
144	FARP2	781.043	-0.209428	0.048921	0.107694	746.345	843.827	926.303	818.563	650.273	700.945
146	GGCT	420.023	-1.1629	1.33e-22	3.09e-21	659.958	539.976	550.248	239.228	274.779	255.947
147	DBF4	937.31	-1.31071	2.14e-53	2.41e-51	1389.23	1300.52	1327.97	516.886	563.789	525.466
148	TBXA2R	3.27281	-0.957687	0.0218337	0.0536305	6.02701	7.32171	4.09868	0	2.18947	0
149	IFRD1	637.975	-0.468193	4.99e-07	2.88e-06	766.435	742.239	716.245	505.357	551.747	545.826
152	GTF2IRD1	496.551	0.533633	2.34e-07	1.4e-06	393.765	431.981	387.326	571.649	569.263	625.324
153	PAF1	1664.03	-0.221672	0.00594922	0.0169575	1938.69	1688.57	1752.19	1524.72	1448.34	1631.66
154	VPS41	627.671	0.580731	4.23e-10	3.48e-09	499.238	496.046	509.262	758.036	786.021	717.426
155	ARHGAP44	177.596	-0.353478	0.0188853	0.0471888	192.864	201.347	205.959	171.975	141.221	152.211
156	ELAC2	3039.66	-0.505439	3e-15	4.05e-14	3696.57	3476.9	3536.14	2531.59	2457.68	2539.11
157	SCIN	44.3574	-0.838788	0.00290111	0.00887332	67.3016	58.5737	49.1842	23.0581	43.7894	24.2374
158	ARSD	334.109	1.42577	5.34e-32	2.12e-30	173.779	175.721	186.49	464.045	484.968	519.649
165	MARK4	432.345	0.942876	1.1e-18	1.95e-17	297.333	277.31	307.401	552.434	576.926	582.666
166	PROM1	74.667	0.674385	0.00269129	0.00828155	64.2881	53.9976	50.2089	93.1933	111.663	74.6511
169	PAFAH1B1	1799.42	-0.236673	0.00103997	0.0035026	2043.16	1951.24	1848.51	1678.44	1662.9	1612.27
170	NOS2	57.4286	-0.646896	0.0100952	0.0272202	75.3377	71.3867	67.6283	59.5668	32.8421	37.8103
175	TRAPPC6A	142.826	1.4865	7.54e-17	1.15e-15	90.4052	67.7259	59.4309	220.013	216.758	202.624
183	RPUSD1	813.172	0.332269	0.000817227	0.00281168	824.696	679.089	652.715	885.816	885.642	951.074
185	LUC7L	815.273	0.498027	2.9e-07	1.72e-06	712.192	649.802	659.888	852.19	1059.7	957.861
187	BAIAP3	111.177	1.87075	9.01e-21	1.85e-19	38.1711	51.252	45.0855	189.269	153.263	190.021
189	PIGQ	888.895	0.449304	1.07e-07	6.67e-07	753.377	766.034	731.615	1017.44	981.978	1082.93
193	DNAJC11	1315.72	-0.255084	0.000505266	0.00181353	1435.43	1406.68	1456.06	1209.59	1183.41	1203.14
195	MYLIP	470.567	0.770744	1.29e-11	1.27e-10	333.495	381.644	321.747	593.747	536.421	656.348
197	E2F2	172.172	-1.37189	5.11e-18	8.55e-17	269.207	233.38	250.02	101.84	86.4842	92.102
198	PSMB1	2557.36	-0.420345	3.15e-06	1.63e-05	3254.59	2838.08	2700.01	1951.29	2431.41	2168.76
204	NADK	1221.83	0.162256	0.034757	0.0802854	1144.13	1201.68	1111.77	1273	1273.18	1327.24
208	CYTH3	823.419	-0.530713	1.1e-09	8.61e-09	941.218	952.738	1030.82	672.529	648.084	695.128
209	ADAM22	214.45	0.347478	0.0173806	0.0438902	163.734	184.873	215.181	236.346	261.642	224.923
210	SYPL1	1158.08	-0.365546	1.06e-05	5.08e-05	1329.96	1284.96	1300.31	922.325	1079.41	1031.54
211	CYB561	706.307	-0.4463	2.11e-06	1.12e-05	836.75	768.78	842.28	548.591	622.905	618.538
212	SPAG9	986.194	-0.897859	6.51e-25	1.73e-23	1208.42	1353.6	1296.21	696.547	722.526	639.867
213	CELSR3	224.119	0.991875	2.22e-09	1.69e-08	110.495	178.467	152.676	329.539	250.695	322.842
214	AASS	177.871	1.45428	1.45e-19	2.73e-18	86.3872	97.9279	93.2451	299.756	248.505	241.404
215	PLEKHG6	523.891	-0.98036	1.43e-21	3.12e-20	674.021	722.104	696.776	326.657	343.747	380.042
218	MGST1	735.493	-0.68883	1.19e-12	1.28e-11	974.367	852.98	901.711	530.337	617.431	536.131
219	CRY1	279.786	-0.536155	2.47e-05	0.000111373	358.607	336.799	301.253	226.738	234.274	221.045
220	PGLYRP1	16.0436	1.89379	1.24e-06	6.78e-06	2.009	4.57607	6.14803	31.7049	20.8	31.0238
221	NFIX	499.54	0.295655	0.00774935	0.0214703	429.927	444.794	469.299	593.747	472.926	586.544
222	ST3GAL1	156.761	0.347606	0.0290007	0.0686269	128.576	150.095	133.207	191.19	162.021	175.479
224	IL32	286.435	-2.0285	1.34e-46	1.12e-44	512.296	443.879	435.485	106.644	95.242	125.065
229	HEATR5B	661.874	0.33143	0.00152041	0.004929	508.278	644.311	602.507	785.898	688.589	741.663
230	SEC62	1452.16	-0.357172	1.25e-05	5.92e-05	1540.91	1654.71	1700.95	1242.26	1382.65	1191.51
232	CSDE1	7219.8	-1.91528	1.11e-204	7.15e-201	11632.1	11039.3	11619.8	3127.26	3042.27	2858.07
233	UBE3C	2445.35	0.261567	9.88e-05	0.000401817	2162.69	2193.77	2312.68	2739.11	2673.35	2590.49
242	VTA1	1254.66	-0.349849	2.58e-06	1.36e-05	1383.2	1425.9	1412	1102.95	1121.01	1082.93
243	MLXIPL	334.107	1.05075	2.92e-14	3.64e-13	206.927	244.362	192.638	458.28	379.873	522.558
244	BAZ1B	3045.42	-1.01994	1.65e-44	1.25e-42	3852.27	4146.84	4259.56	2150.17	1959.58	1904.09
245	RANBP9	877.943	-0.37265	8.78e-06	4.26e-05	994.457	979.279	1001.1	768.604	798.063	726.152
250	ZNF207	3065.99	-0.487358	1.29e-14	1.66e-13	3671.46	3565.67	3507.45	2552.73	2602.19	2496.45
252	STARD3NL	452.072	-1.31314	3.2e-31	1.22e-29	712.192	620.515	609.679	243.071	275.874	251.099
253	CD9	2769.31	-0.598122	1.35e-13	1.58e-12	3656.39	3198.67	3164.18	2061.78	2394.19	2140.64
255	NCAPD2	2694.07	-0.974255	1.09e-47	9.29e-46	3428.37	3673.67	3625.29	1869.63	1760.34	1807.14
258	PHF7	59.2675	0.548802	0.0248649	0.0600424	47.2116	41.1846	53.2829	85.5072	54.7368	73.6816
259	SEMA3G	78.4587	0.475458	0.0231987	0.0564793	67.3016	59.4889	67.6283	91.2717	100.716	84.346
260	NISCH	1376.06	0.590523	3.42e-11	3.21e-10	951.263	1177.88	1156.85	1711.1	1582.99	1676.26
262	FUZ	17.0623	0.850276	0.0199105	0.0494362	11.0495	10.0674	11.2714	18.2543	28.4631	23.2679
263	SLC6A13	8.05143	0.905987	0.0346325	0.0800361	7.03151	1.83043	3.07401	17.2936	14.2316	4.84747
264	IDS	1015.54	-0.225141	0.00653986	0.0184364	1052.72	1101.92	1132.26	979.97	880.168	946.227
265	PRSS3	785.977	-1.09724	8.63e-29	2.85e-27	1192.34	982.025	1049.26	476.535	530.947	484.747
268	LRRC23	195.65	0.543127	0.000691237	0.00241313	186.837	156.502	130.133	201.759	257.263	241.404
270	HFE	252.783	0.530908	6.98e-05	0.000291566	202.909	208.669	204.934	267.09	330.61	302.482
272	FYN	919.281	0.260264	0.0014561	0.00473885	867.89	810.88	828.959	1012.64	1009.35	985.976
273	HIVEP2	467.653	0.320295	0.0149775	0.038534	322.445	467.674	453.929	583.178	487.158	491.534
275	TCEB3	1684.61	0.153612	0.0330242	0.076808	1619.26	1521.09	1643.57	1823.51	1765.81	1734.43
276	LYPLA2	2294.83	0.713882	2.17e-21	4.69e-20	1876.41	1636.4	1690.71	2733.35	2852.88	2979.26
277	CLCN6	538.335	0.780985	1.45e-12	1.54e-11	345.549	441.133	394.498	716.723	627.284	704.823
280	SLC6A7	13.8972	1.18076	0.00276267	0.00848089	6.02701	3.66086	10.2467	24.9796	14.2316	24.2374
281	TSPAN9	277.263	0.531836	6.51e-05	0.000273584	248.112	229.719	198.786	364.126	308.716	314.116
282	BTBD7	702.924	-0.613691	3.02e-08	2.03e-07	733.286	908.808	915.031	584.139	594.442	481.839
284	MKS1	189.866	0.424158	0.00455173	0.0133171	175.788	144.604	163.947	208.484	206.905	239.465
285	ABHD5	247.845	-0.843122	3.88e-10	3.22e-09	332.49	300.19	326.87	158.525	191.579	177.418
287	AKAP8L	965.504	0.319135	7.99e-05	0.000330327	844.786	874.03	855.6	1035.69	1072.84	1110.07
288	MBTD1	489.757	0.996783	6.12e-22	1.37e-20	301.351	327.647	345.314	665.803	663.41	635.019
289	UTP18	906.219	-0.595706	5.1e-10	4.16e-09	1214.44	1054.33	1009.3	668.686	775.073	715.487
290	RNF216	849.905	-0.231507	0.00669388	0.0188046	888.984	911.553	956.018	786.858	745.515	810.498
291	TTC19	1098.83	-0.756689	1.67e-18	2.9e-17	1489.68	1350.86	1308.51	766.683	864.842	812.437
292	PTBP1	7413.24	-0.679984	4.97e-25	1.33e-23	8727.11	9224.44	9464.89	5936.51	5318.23	5808.24
293	DPF1	78.774	-0.582143	0.00616373	0.0175068	94.4232	86.9453	105.541	66.2921	52.5473	66.8951
294	SYT7	828.486	0.36252	0.000837841	0.00287644	619.778	835.591	714.196	1011.68	847.326	942.349
296	PIK3C2A	1579.86	-0.25648	0.00434692	0.0128054	1537.89	1916.46	1709.15	1527.6	1456	1332.09
297	PLAUR	351.062	-1.09931	2.31e-20	4.58e-19	490.197	470.42	482.62	205.602	211.284	246.252
298	ANLN	2187.1	-1.98134	1.05e-144	1.56e-141	3301.8	3552.86	3638.61	901.188	919.578	808.559
300	RABGAP1	662.52	-0.267244	0.00363369	0.0109096	716.21	765.119	691.653	616.805	590.063	595.27
302	QPCTL	332.954	0.374221	0.00116482	0.00387872	295.324	297.445	274.612	366.048	384.252	380.042
303	PPP5C	2329.59	-0.426936	7.5e-11	6.77e-10	2743.3	2674.26	2603.69	1997.41	1978.19	1980.68
304	CEP68	569.322	0.77954	5.36e-15	7.13e-14	406.823	410.016	434.461	715.763	775.073	673.799
310	BRCA1	782.507	-0.541715	3.79e-07	2.22e-06	819.674	1007.65	963.191	712.88	560.505	631.141
313	SEMA3B	661.15	-0.753156	8.32e-15	1.09e-13	779.494	885.927	831.008	505.357	453.221	511.893
314	MBTPS2	275.686	-1.34222	2.85e-21	6.09e-20	371.666	419.168	403.72	171.975	166.4	121.187
317	EXTL3	548.12	0.552452	2.45e-08	1.67e-07	466.089	441.133	422.164	633.138	634.947	691.25
321	KDM5D	869.126	0.387511	2.07e-05	9.45e-05	699.133	748.645	808.466	1042.42	918.484	997.61
322	CALCOCO1	824.689	1.64026	1.32e-51	1.38e-49	348.562	445.709	390.4	1287.41	1101.3	1374.74
323	UBR7	563.212	-1.0008	1.06e-22	2.48e-21	801.593	753.221	705.998	399.674	367.831	350.957
326	PSMC4	2043.06	-0.575183	7.94e-11	7.14e-10	2793.52	2232.21	2321.9	1537.21	1683.7	1689.83
330	SLC25A39	4415.05	-0.244065	0.00039036	0.00143316	5008.45	4627.32	4735.01	3853.59	3932.29	4333.64
331	MVP	1724.19	0.494621	2.83e-10	2.4e-09	1489.68	1389.3	1408.92	1908.06	1955.2	2193.97
333	PGM3	598.998	-0.713103	2.94e-12	3.05e-11	803.602	734.917	698.826	418.889	493.726	444.029
334	RWDD2A	142.895	0.711771	2.45e-05	0.000110491	121.545	107.995	91.1957	167.171	187.2	182.265
336	POLR3B	376.853	-0.243721	0.0307028	0.0721758	391.756	392.627	443.683	354.519	329.516	349.018
337	ANGEL1	703.356	0.634227	1.08e-11	1.07e-10	542.431	558.281	548.199	891.581	783.831	895.813
338	RNF14	571.583	0.277617	0.00982201	0.0265731	584.62	509.774	452.905	593.747	652.463	635.989
339	DNASE1L1	155.191	0.722948	4.51e-06	2.28e-05	109.491	117.147	120.911	199.837	185.01	198.746
340	DDX11	1406.29	-0.907071	5.28e-33	2.22e-31	1799.06	1878.02	1836.21	1017.44	923.957	983.068
341	HEBP1	416.681	-1.18234	8.69e-22	1.93e-20	657.949	539.061	547.174	264.208	272.589	219.106
342	GPRC5A	3838.16	-0.889045	7.2e-40	4.4e-38	4951.19	5021.78	5002.44	2865.93	2515.7	2671.93
343	MAMLD1	96.8637	-0.454384	0.0188325	0.0470768	98.4412	117.147	122.961	82.6249	76.6315	83.3765
345	TACC3	1977.2	-0.875753	1.37e-33	6.01e-32	2629.79	2459.18	2602.66	1465.15	1326.82	1379.59
346	UFL1	681.506	0.200766	0.0336233	0.0780034	598.683	637.904	663.987	763.8	749.894	674.768
347	POLA2	886.399	-0.980176	5.02e-32	2e-30	1208.42	1154.09	1174.27	586.061	603.2	592.361
349	CAPN1	5090.53	-0.244115	0.00013067	0.000521703	5757.81	5408.92	5402.07	4667.35	4456.67	4850.38
350	ACPP	115.131	0.804012	1.49e-05	6.93e-05	93.4187	78.7084	74.801	151.799	163.116	128.943
351	MDH1	2942.25	-0.289035	0.00151505	0.00491408	3674.47	3015.63	3026.88	2392.28	2929.51	2614.73
352	SLC30A9	1382.3	0.196107	0.0115847	0.0306788	1311.88	1313.33	1236.78	1440.17	1574.23	1417.4
354	COX15	931.712	0.681276	6.7e-15	8.82e-14	752.372	726.68	660.913	1086.61	1195.45	1168.24
355	CCDC88C	600.375	0.616495	9.39e-07	5.23e-06	384.724	534.485	494.916	812.799	615.242	760.084
356	YAF2	190.738	-0.314612	0.0386635	0.0881398	228.022	181.212	227.477	155.642	170.779	181.296
359	DPEP1	175.215	1.34713	2.64e-16	3.86e-15	116.522	81.4541	91.1957	234.424	273.684	254.008
360	BID	785.069	-0.408802	2.47e-05	0.000111232	1001.49	833.76	855.6	631.216	695.157	693.189
362	NPC1L1	3.38783	-0.885303	0.0357149	0.082281	7.03151	7.32171	3.07401	0.960755	0	1.93899
366	NUDCD3	1042.26	0.572578	5.58e-13	6.15e-12	860.858	843.827	804.367	1271.08	1248	1225.44
368	CHDH	249.808	-0.487128	0.000503836	0.00180907	267.198	285.547	325.845	236.346	194.863	189.051
369	IL20RA	1318.43	1.29713	2.36e-65	4.37e-63	787.53	731.256	758.257	1860.02	1891.7	1881.79
373	ATP2C1	2512.27	-0.717538	4.73e-25	1.27e-23	3071.77	3037.6	3274.85	1880.2	1983.66	1825.56
379	SLC11A1	9.20367	0.897287	0.0331508	0.0770652	8.03602	5.49129	1.02467	12.4898	17.5158	10.6644
380	WWTR1	77.0156	-0.529192	0.0123576	0.0324969	88.3962	97.9279	89.1464	54.763	67.8736	63.9867
381	AGPS	1787.2	-0.386494	2.9e-07	1.72e-06	1916.59	2042.76	2121.07	1585.25	1599.41	1458.12
385	TTC27	565.961	-0.437109	3.87e-05	0.000169154	678.039	566.518	713.171	485.181	481.684	471.174
387	VSIG2	4.91404	-0.897105	0.0381221	0.0870665	7.03151	6.4065	10.2467	1.92151	0	3.87798
388	PHLDB1	984.991	0.237853	0.0149318	0.0384371	817.665	995.753	895.563	1154.83	953.515	1092.62
390	CYP24A1	24.9328	-1.59468	3.21e-06	1.66e-05	36.1621	48.5064	34.8388	13.4506	9.85263	6.78646
391	PRDM11	100.82	0.879209	4.65e-06	2.34e-05	73.3286	67.7259	67.6283	132.584	118.232	145.424
396	ZRANB1	268.375	0.462296	0.000703133	0.00244889	191.86	259.006	222.354	318.01	326.231	292.787
401	MNAT1	277.831	-0.71923	1.16e-07	7.18e-07	377.693	369.747	294.081	194.073	220.042	211.35
402	SAMD4A	608.526	-0.230746	0.0418123	0.0941877	559.508	745.9	668.086	612.962	544.084	520.619
405	PLEKHB1	172.784	0.390893	0.010881	0.0290624	160.72	140.943	144.479	176.779	210.189	203.594
409	SPAST	412.221	-1.3085	4.38e-29	1.47e-27	562.521	582.991	625.049	257.482	239.747	205.533
411	OSBPL5	602.782	1.61363	5.05e-54	5.82e-52	282.265	285.547	312.525	967.48	826.526	942.349
418	NLRP2	1206.93	0.447761	4.4e-08	2.9e-07	1076.83	1050.67	930.401	1371.96	1391.41	1420.31
419	SLC45A4	531.216	-0.340258	0.00246066	0.00763283	595.67	629.667	559.47	507.279	393.01	502.198
422	ZDHHC6	676.688	-0.273464	0.00236914	0.00738583	731.277	769.695	722.393	610.08	629.473	597.209
424	RNH1	2218.37	-0.33439	2.77e-05	0.000123872	2746.31	2315.49	2368.01	1878.28	1974.9	2027.21
425	NDUFS1	1568.5	-0.235616	0.00103601	0.00349144	1698.61	1701.38	1690.71	1414.23	1504.17	1401.89
426	RB1CC1	1038.73	0.28532	0.000532827	0.00190288	895.011	973.788	936.549	1152.91	1192.17	1081.96
427	ERP44	1037.8	-0.175168	0.0397703	0.090274	1181.29	1061.65	1060.53	932.893	1034.53	955.922
428	ALAS1	1415.59	-0.422149	1.52e-08	1.05e-07	1698.61	1614.44	1555.45	1217.28	1191.07	1216.72
429	BIRC3	423.861	-3.2458	9.45e-118	7e-115	762.417	830.099	720.344	73.0174	95.242	62.0477
430	AKAP11	1083.03	0.533888	6.51e-07	3.71e-06	728.264	952.738	964.216	1416.15	1275.37	1161.45
431	GLRX2	110.612	-0.513689	0.00443617	0.013044	135.608	127.215	130.133	93.1933	94.1473	83.3765
432	SNAPC1	92.6395	0.594687	0.00272538	0.00838111	79.3557	63.1498	75.8257	101.84	119.326	116.339
438	GCLM	500.899	-1.52838	3.39e-44	2.55e-42	732.282	764.204	743.911	230.581	290.105	244.313
441	DEPDC1	510.705	-1.0571	1.32e-22	3.08e-21	661.967	741.323	673.209	338.186	355.789	293.757
443	RRAGD	57.9243	1.39305	5.06e-08	3.31e-07	39.1756	19.2195	30.7401	84.5465	87.5789	86.285
445	PHF20	775.861	0.237133	0.0062956	0.0178252	697.124	723.019	714.196	856.994	865.936	797.894
447	NR1H3	210.943	0.872522	4.46e-10	3.66e-09	151.68	137.282	153.701	280.541	267.116	275.337
449	NCAPH2	549.656	-1.49883	9.42e-49	8.44e-47	843.782	760.543	841.255	284.384	286.821	281.153
451	SEC63	2141.71	-0.435531	8.78e-11	7.84e-10	2528.33	2455.52	2409	1786.04	1863.24	1808.11
452	KPNA6	2231.21	0.397222	4.05e-08	2.69e-07	1833.22	1864.29	2074.96	2581.55	2488.34	2544.92
455	FAS	201.525	-0.870353	1.45e-09	1.12e-08	279.252	265.412	241.822	140.27	137.937	144.455
456	RNASET2	427.333	0.723329	1.32e-11	1.29e-10	337.513	310.258	314.574	514.965	558.315	528.375
457	CD44	1198.14	-0.213951	0.00502863	0.0145663	1315.9	1295.94	1250.1	1093.34	1142.9	1090.68
459	AGPAT4	67.7086	0.714945	0.00175975	0.00564128	40.1801	51.252	58.4063	80.7034	95.242	80.4681
463	PRKCH	158.52	-0.659079	6.29e-05	0.000265153	166.747	214.16	204.934	119.134	134.653	111.492
465	IFNGR1	2299.45	-0.937225	4.1e-39	2.43e-37	3200.34	2957.97	2918.26	1517.99	1643.2	1558.95
466	B4GALT7	552.806	0.239033	0.0168384	0.0427002	535.4	479.572	505.163	581.257	573.642	641.806
469	TNFRSF1B	163.549	-0.994826	3.74e-08	2.49e-07	270.211	208.669	181.367	85.5072	118.232	117.309
470	VEZT	1440.55	-0.245239	0.00143384	0.00467826	1534.88	1600.71	1554.43	1343.14	1383.75	1226.41
475	ARNTL2	414.971	-0.870379	1.69e-15	2.33e-14	543.436	555.535	515.41	273.815	309.81	291.818
476	BCLAF1	3457.82	-0.181048	0.0066796	0.0187727	3542.88	3689.23	3794.36	3242.55	3395.87	3082.02
477	SLC39A9	1451.03	0.457062	2.29e-10	1.96e-09	1212.43	1208.08	1243.95	1683.24	1713.26	1645.23
481	RABEP1	949.021	-1.33784	3.65e-57	4.99e-55	1378.18	1398.45	1313.63	552.434	529.852	521.588
483	NUP160	1450.91	-0.998421	9.29e-38	4.98e-36	1818.15	1985.1	2009.38	1003.03	951.326	938.471
484	BAK1	303.629	-0.307417	0.016643	0.0422658	357.603	322.155	329.944	233.464	278.063	300.543
486	IKZF2	25.2384	1.36841	4.81e-05	0.000207229	8.03602	17.3891	10.2467	40.3517	40.5052	34.9018
487	GRN	3719.67	0.812207	3.7e-28	1.19e-26	2890.96	2579.07	2607.79	4559.74	4568.33	5112.15
490	CENPQ	238.946	-0.77752	1.88e-08	1.29e-07	321.441	306.597	282.809	192.151	153.263	177.418
492	RANBP3	1317.71	-0.216515	0.00493918	0.0143288	1459.54	1348.11	1443.76	1185.57	1270.99	1198.3
495	PNPLA6	1280.86	0.268914	0.000400745	0.00146849	1210.42	1124.8	1147.63	1360.43	1417.68	1424.19
497	ALG1	329.656	-0.318388	0.00900781	0.0246222	383.72	342.29	374.005	262.286	296.673	318.964
498	ZCCHC8	575.606	-0.311648	0.00151569	0.00491534	608.728	668.106	638.37	550.513	491.537	496.381
499	ABCF2	2528.74	-0.526335	3.08e-16	4.47e-15	2957.25	2952.48	3052.5	2040.64	2099.7	2069.87
500	CHPF2	429.968	0.238865	0.0325358	0.0758735	399.792	380.729	401.671	444.83	430.231	522.558
505	ATP6V0A1	1779.8	0.171312	0.0152008	0.0390391	1598.16	1694.06	1728.62	1905.18	1854.48	1898.27
507	SLC4A7	677.361	0.25072	0.0225329	0.05506	508.278	647.972	696.776	766.683	728	716.457
512	ASTE1	91.9312	-0.738392	0.000195148	0.000755945	119.536	103.419	126.035	69.1744	64.5894	68.8341
515	GABARAPL2	432.353	0.31589	0.00966065	0.0261878	427.918	342.29	382.202	443.869	552.842	444.998
517	SH3YL1	711.178	0.606955	1.46e-11	1.42e-10	539.418	574.755	571.766	835.857	899.873	845.399
519	VCL	5860.7	-0.680911	1.37e-25	3.8e-24	6798.47	7503.84	7376.61	4651.98	4324.21	4509.12
520	DEPDC1B	363.538	-1.1058	1.16e-21	2.55e-20	527.364	495.131	473.398	237.307	229.895	218.136
522	NSMAF	1069.66	0.573399	2.07e-13	2.39e-12	857.845	851.149	865.847	1319.12	1257.85	1266.16
523	ADSS	853.209	-0.385258	4.45e-06	2.25e-05	999.48	953.653	949.87	734.017	719.242	762.992
524	STAP1	39.7031	3.97287	4.1e-27	1.24e-25	2.009	1.83043	0	72.0566	79.9157	82.4071
525	TIMP2	999.225	-0.770755	2.29e-20	4.53e-19	1185.31	1276.72	1324.9	750.35	736.757	721.304
526	RFC1	1534.43	-0.692326	4.91e-19	8.97e-18	1787.01	1916.46	1991.96	1215.36	1186.69	1109.1
527	TBC1D23	580.07	0.583535	5.06e-10	4.13e-09	454.035	470.42	464.176	691.744	712.673	687.372
528	CUL3	1706.99	-0.253264	0.000405219	0.00148375	1857.32	1844.16	1870.02	1517.99	1641.01	1511.44
532	ZZZ3	656.654	-0.225401	0.0132492	0.0346007	693.106	732.171	699.85	628.334	599.915	586.544
536	TUBG2	595.106	0.323274	0.00185384	0.00591437	480.152	588.483	513.36	623.53	703.915	661.195
537	RPL26L1	455.52	0.640447	8.36e-10	6.67e-09	357.603	341.375	364.783	529.376	583.494	556.49
539	NSUN2	2730.91	-0.567305	1.37e-18	2.39e-17	3256.6	3302.09	3232.84	2130.95	2198.23	2264.74
540	FBXO42	468.003	0.284976	0.00801116	0.0220958	436.958	403.609	423.189	466.927	518.905	558.429
541	MFAP3	307.05	0.683923	1.15e-07	7.17e-07	198.891	259.921	242.847	402.556	375.495	362.591
543	METTL1	428.076	-0.328009	0.00427197	0.0126058	535.4	426.49	470.324	364.126	401.768	370.347
546	PI4K2B	377.73	-0.75722	2.2e-09	1.67e-08	509.283	475.911	443.683	257.482	332.8	247.221
547	BOD1L1	902.61	0.265023	0.0179857	0.0452579	679.043	947.247	828.959	1098.14	914.105	948.166
548	MAT2B	959.405	0.63793	1.5e-14	1.93e-13	781.503	753.221	711.122	1140.42	1209.68	1160.49
550	EDC4	1018.31	-0.285654	0.00157267	0.00508812	1052.72	1143.1	1165.05	986.696	819.957	942.349
552	VCAN	9.15346	0.908743	0.033868	0.0784765	9.04052	4.57607	0	18.2543	6.56842	16.4814
555	CDH1	9945.73	-0.498781	5.71e-14	6.93e-13	11015.4	11996.6	11963	8740.95	7767.15	8191.26
557	DNAH5	25.389	1.50607	1.33e-05	6.27e-05	9.04052	9.15214	14.3454	43.234	25.1789	51.3832
559	FAM65A	494.544	-0.416315	3.86e-05	0.000168831	546.449	571.094	582.013	447.712	405.052	414.944
561	RAI14	357.613	-1.45496	5.6e-35	2.6e-33	503.256	556.45	520.533	184.465	186.105	194.868
563	PNKP	801.746	-0.250343	0.0100613	0.027144	822.687	925.282	868.921	769.565	642.61	781.413
565	PHLPP2	693.645	-0.377622	6.23e-05	0.000262828	725.25	822.778	806.416	620.648	619.621	567.154
566	SPDL1	434.759	-1.30942	8.7e-33	3.59e-31	649.913	610.448	606.605	266.129	240.842	234.618
570	RTN4R	137.197	-0.806169	3.88e-06	1.98e-05	198.891	163.823	165.997	91.2717	89.7684	113.431
571	PHF23	1587.21	0.179526	0.0314526	0.0736954	1636.33	1400.28	1426.34	1572.76	1748.29	1739.27
575	PSMA4	3289.05	-0.407228	3.76e-06	1.92e-05	4258.08	3493.37	3512.57	2634.39	3105.77	2730.1
577	LSG1	1432.76	-0.252879	0.0007926	0.00273281	1569.03	1568.68	1538.03	1266.28	1390.31	1264.22
578	PARP3	189.499	1.08126	2.88e-12	2.99e-11	98.4412	120.808	139.355	253.639	264.926	259.825
580	THAP3	199.227	-0.378291	0.0161079	0.0410911	266.193	185.788	226.452	174.857	185.01	157.058
582	TDP1	378.423	-0.339361	0.00189383	0.00602299	422.895	437.472	409.868	331.461	329.516	339.323
583	AIFM2	1369.66	-0.390546	4.05e-06	2.06e-05	1716.69	1416.75	1533.93	1157.71	1212.97	1179.88
585	SPATA7	102.768	0.93463	9.92e-07	5.5e-06	71.3196	75.9628	59.4309	130.663	135.747	143.485
587	RETSAT	691.977	0.368963	0.000186945	0.000726065	535.4	632.413	640.419	741.703	773.978	827.949
588	CAPG	213.616	-1.09486	2.41e-13	2.76e-12	311.396	286.462	281.785	112.408	133.558	156.089
589	AP2S1	1355.83	-0.409527	2.3e-05	0.000104152	1794.04	1363.67	1490.9	1098.14	1181.22	1207.02
594	BARX2	166.257	-0.329288	0.0354985	0.0818215	181.815	198.601	177.268	150.839	128.084	160.936
595	DCUN1D1	614.408	-0.615098	3.2e-11	3e-10	755.386	743.154	735.714	469.809	502.484	479.9
596	JADE2	775.098	0.243397	0.00787279	0.0217718	719.223	650.717	758.257	873.326	838.568	810.498
597	ZIC2	778.956	-0.665128	2.37e-13	2.71e-12	950.259	949.077	973.438	656.196	565.979	578.788
602	CUL7	1067.49	1.19679	7.59e-50	7.13e-48	623.796	636.989	675.258	1508.39	1454.9	1505.63
603	CTNNA1	3769.93	-0.402846	3.88e-11	3.62e-10	4368.58	4256.66	4260.58	3175.3	3320.33	3238.11
604	PHKA2	606.284	0.506627	3.13e-07	1.85e-06	447.003	530.824	520.533	734.017	699.536	705.792
605	CNTLN	201.399	-0.367454	0.00966508	0.0261961	220.99	244.362	217.23	181.583	178.442	165.784
607	HSPA5	12926.3	-0.618303	3.48e-19	6.39e-18	16732	15241.1	15040.1	9678.65	10959.4	9906.3
608	DSG2	2390.59	-2.25324	9.18e-158	1.77e-154	3635.29	4255.75	3997.24	899.267	770.694	785.291
609	GEMIN8	65.0174	0.485324	0.0316108	0.0739763	56.2521	47.5911	56.3569	82.6249	75.5368	71.7426
614	WDR37	291.401	0.874292	6.14e-10	4.96e-09	165.743	247.108	196.737	403.517	376.589	358.713
615	YTHDC2	1030.48	-1.01445	8.23e-30	2.9e-28	1259.65	1396.62	1489.87	709.998	682.021	644.714
617	ATP6V1H	331.809	-0.643465	2.92e-07	1.73e-06	453.03	390.796	374.005	239.228	284.631	249.16
619	FAM214A	306.524	1.14488	1.82e-20	3.67e-19	203.914	185.788	176.243	418.889	442.273	412.035
620	ARAP2	224.472	-0.598515	2.36e-05	0.000106876	237.062	302.021	275.637	179.661	174.063	178.387
621	TPR	3349.81	-0.560255	7.31e-14	8.79e-13	3719.67	4084.6	4185.78	2815.01	2808	2485.78
623	KIAA0556	344.942	0.973092	9.93e-15	1.29e-13	195.878	239.786	256.168	462.123	428.042	487.656
624	DTNBP1	330.129	-0.312003	0.0135122	0.0352158	404.814	382.56	311.5	282.462	307.621	291.818
625	XK	228.324	-0.330764	0.0225528	0.0551018	230.031	266.327	269.489	235.385	180.631	188.082
626	ANO2	3.42256	-1.2006	0.00421439	0.0124473	8.03602	6.4065	5.12336	0	0	0.969495
627	C12orf4	352.754	-1.10788	1.52e-21	3.31e-20	495.22	483.233	473.398	205.602	233.179	225.892
628	SCML1	258.334	-0.821907	2.37e-10	2.03e-09	315.414	345.951	333.018	173.897	192.674	189.051
629	WWC3	475.603	-1.14653	6.47e-27	1.91e-25	616.764	691.902	665.012	297.834	274.779	307.33
632	MAP4	4744.39	-0.156235	0.0263018	0.0630536	4685	5152.66	5171.52	4752.86	4204.88	4499.43
633	GOPC	1277.07	-0.513052	1.14e-10	1.01e-09	1425.39	1547.63	1537.01	1052.03	1105.68	994.702
635	USP28	841.979	-0.322404	0.000188539	0.000731962	920.124	900.571	989.832	777.251	730.189	733.908
637	TSPAN17	941.575	0.292944	0.000371683	0.00136824	890.993	825.523	819.737	1027.05	1057.52	1028.63
638	NOP16	860.545	-0.318742	0.00665533	0.0187154	1112.99	792.575	965.24	674.45	863.747	754.267
639	CC2D2A	132.309	0.703042	3.35e-05	0.00014798	104.468	92.4366	101.442	153.721	174.063	167.723
643	SNX29	198.267	0.844293	1e-08	7.1e-08	122.549	146.434	151.651	271.894	251.789	245.282
650	FAM120A	4102	-0.232414	0.000568875	0.00202225	4235.99	4407.67	4658.15	3975.6	3698.02	3636.57
651	R3HDM1	1906.99	-0.297531	0.000157615	0.000620665	1972.84	2158.08	2183.57	1853.3	1611.45	1662.68
652	COL9A2	43.6494	-1.24108	4.76e-06	2.39e-05	65.2926	63.1498	61.4803	23.0581	20.8	28.1153
656	H6PD	450.354	0.829601	2.62e-14	3.27e-13	307.378	332.223	327.895	604.315	524.379	605.934
657	VAMP3	1216.57	-1.24872	9.12e-51	9.05e-49	1836.23	1723.35	1590.29	734.017	712.673	702.884
660	TNFRSF9	178.899	-1.49766	1.91e-20	3.83e-19	268.202	293.784	238.748	102.801	86.4842	83.3765
661	EPN3	373.833	-0.401779	0.000575007	0.00204216	461.066	441.133	377.079	313.206	321.852	328.659
662	LTBP1	397.613	0.452889	0.000100487	0.000407964	296.328	356.018	351.462	498.632	432.421	450.815
663	RCN1	2485.81	-0.953633	6.77e-32	2.68e-30	3566.99	2945.16	3343.5	1615.03	1775.66	1668.5
665	RFC2	677.983	-1.02864	4.38e-24	1.11e-22	995.462	919.79	822.811	412.164	470.737	446.937
666	ARID1B	896.714	0.468447	3.91e-08	2.6e-07	705.16	775.186	772.602	1084.69	1024.67	1017.97
667	CLPTM1L	1728.15	-0.490685	2.8e-11	2.65e-10	2054.21	1919.2	2090.33	1383.49	1496.5	1425.16
668	NEDD4L	1328.31	-0.68974	1.3e-16	1.95e-15	1530.86	1714.2	1683.53	1096.22	976.505	968.525
671	HEXB	1825.91	-0.83721	2.13e-26	6.1e-25	2548.42	2261.49	2225.59	1274.92	1374.99	1270.04
672	PTCD2	312.747	0.262788	0.0294572	0.0695788	264.184	304.766	281.785	342.99	357.979	324.781
674	JKAMP	560.367	-0.334791	0.00100295	0.00338653	638.863	649.802	589.186	458.28	486.063	540.009
677	NFE2L3	1786.55	-0.252804	0.000446281	0.00162238	2014.03	1922.87	1893.59	1570.83	1706.69	1611.3
678	MCUR1	585.951	-0.847336	4.72e-18	7.93e-17	727.259	728.511	810.515	409.282	411.621	428.517
679	LIMA1	1983.05	-0.760138	6.66e-23	1.58e-21	2585.59	2439.96	2466.38	1500.7	1568.76	1336.93
680	LETMD1	618.146	0.383623	3e-05	0.000133627	516.314	550.959	538.977	696.547	706.105	699.975
681	SLC4A8	257.383	0.643539	1.72e-06	9.21e-06	177.797	222.397	197.762	321.853	331.705	292.787
685	MAPK9	1003.65	-0.507976	1.9e-09	1.45e-08	1231.52	1203.51	1104.6	804.152	872.505	805.65
688	FAM160A2	564.732	0.391258	6.81e-05	0.000285167	451.021	509.774	502.089	641.784	619.621	664.104
689	HERPUD1	590.919	-0.598269	1.89e-10	1.63e-09	729.268	720.274	689.604	473.652	475.115	457.602
690	HOMER3	207.783	0.681548	1.06e-06	5.84e-06	152.684	156.502	165.997	256.522	247.41	267.581
691	RAD51	545.527	-1.25128	4.05e-34	1.82e-32	809.629	726.68	776.701	299.756	340.463	319.933
692	POLQ	666.623	-1.4239	1.55e-39	9.3e-38	893.002	953.653	1080	399.674	352.505	320.903
693	PIK3CB	648.593	-0.281594	0.00516925	0.0149332	683.061	705.63	748.01	565.885	655.747	533.222
695	THOC3	476.045	-0.312123	0.01351	0.0352148	637.859	457.607	489.793	388.145	463.073	419.791
697	MPHOSPH9	455.086	-0.410082	0.000243741	0.000929019	474.125	554.62	532.829	430.418	362.358	376.164
699	PRSS8	810.339	0.283797	0.000975219	0.00330275	760.408	711.121	719.319	884.855	860.463	925.867
700	SIKE1	642.132	-0.695905	3.71e-14	4.57e-13	824.696	768.78	794.12	497.671	482.779	484.747
701	RRP12	1531.89	-0.360748	1.91e-06	1.02e-05	1833.22	1621.76	1717.35	1344.1	1331.2	1343.72
702	FNIP2	396.328	-0.250431	0.0303803	0.0714961	374.679	455.777	463.151	363.165	363.452	357.744
703	MSMO1	1286.74	0.33517	0.000137385	0.000545801	1235.54	1162.32	1010.33	1371.96	1515.11	1425.16
704	TTC17	1730.51	-0.377609	6.53e-08	4.2e-07	1983.89	1967.71	1920.23	1551.62	1472.42	1487.2
707	FOXN3	670.252	0.877736	1.63e-17	2.64e-16	409.837	484.148	515.41	931.933	830.905	849.277
710	MRTO4	1973.65	-0.84312	1.06e-26	3.12e-25	2761.38	2399.69	2455.11	1387.33	1488.84	1349.54
715	LAMA3	1064.5	-0.89673	4.18e-20	8.12e-19	1250.61	1481.73	1433.51	774.369	799.157	647.622
716	AP5M1	777.348	0.438735	7.3e-07	4.13e-06	684.066	652.548	639.395	899.267	941.473	847.338
720	THRAP3	5199.25	-0.30763	3.93e-07	2.3e-06	5704.57	5634.06	5923.62	4646.21	4781.81	4505.24
728	HHAT	29.6073	1.2184	0.000120749	0.000484505	16.072	21.0499	10.2467	43.234	40.5052	46.5357
729	KIF1B	1502.01	-0.68195	3.87e-12	3.98e-11	1559.99	1982.35	2022.7	1244.18	1111.16	1091.65
731	TBC1D22A	373.104	0.625674	4.55e-08	2.99e-07	286.283	302.936	286.908	431.379	435.705	495.412
733	PLEKHH1	651.422	0.740441	3.59e-10	2.99e-09	418.877	521.672	514.385	897.345	679.831	876.423
739	RELT	244.675	-0.269676	0.036314	0.0834814	260.166	267.243	276.661	222.895	220.042	221.045
740	GALC	710.26	0.221679	0.01216	0.0320123	638.863	672.682	653.74	780.133	778.357	737.786
741	NOP58	2779.22	-0.744253	2.97e-18	5.06e-17	3916.55	3284.7	3259.48	1940.73	2248.59	2025.27
742	SZRD1	2135.9	-0.16139	0.0208967	0.0516318	2324.42	2207.5	2236.86	2122.31	1972.71	1951.59
743	KCNH2	156.919	0.77891	9.8e-07	5.44e-06	124.558	104.334	113.738	190.23	199.242	209.411
744	CUL1	1580.47	-0.186028	0.0212565	0.0524132	1780.98	1621.76	1645.62	1402.7	1611.45	1420.31
745	FAM114A2	215.048	0.453622	0.000897639	0.00306426	187.842	174.806	179.317	251.718	256.168	240.435
746	CYFIP2	991.786	0.47927	3.63e-09	2.69e-08	794.561	826.438	860.724	1190.38	1129.77	1148.85
747	TAB2	1026.31	-0.712259	3.96e-17	6.19e-16	1198.37	1337.13	1295.18	815.681	771.789	739.724
748	GINM1	352.215	-0.65257	2.16e-08	1.47e-07	414.859	462.183	418.066	259.404	291.2	267.581
749	EIF2AK2	2936.03	-0.298287	4.22e-05	0.000183723	3021.54	3271.89	3428.55	2766.01	2631.75	2496.45
752	MCOLN3	349.806	1.83504	2.88e-50	2.78e-48	136.612	156.502	156.775	579.335	527.663	541.948
753	CCDC85A	2.07928	0.868605	0.0206054	0.0509776	0	0	0	3.84302	7.66315	0.969495
754	PUM2	1627.37	-0.233173	0.0040721	0.0120808	1617.25	1818.53	1843.38	1590.05	1492.13	1402.86
758	C4orf27	395.894	-0.93353	3.14e-13	3.56e-12	600.692	457.607	508.237	239.228	301.052	268.55
759	ZFR	1779.45	-0.952957	3.44e-38	1.9e-36	2215.93	2400.61	2435.64	1242.26	1171.37	1210.9
765	IL17RB	167.338	-0.32616	0.0326936	0.0761926	202.909	179.382	178.293	148.917	142.316	152.211
768	DCBLD2	458.572	-0.65812	2.31e-09	1.75e-08	507.274	566.518	615.827	366.048	336.084	359.683
770	SOAT1	342.182	-1.02568	4.58e-16	6.57e-15	405.819	480.487	496.965	203.68	244.126	222.014
771	PKP2	2267.86	-0.30801	1.11e-05	5.3e-05	2384.69	2505.86	2641.6	2082.92	2014.31	1977.77
772	MSH4	115.296	0.595544	0.00166943	0.0053768	81.3647	91.5214	99.3931	157.564	111.663	150.272
777	TMCC3	52.3587	-1.03156	7.49e-05	0.000310908	60.2701	84.1997	71.727	24.0189	36.1263	37.8103
778	PITHD1	619.225	-0.349583	0.000129325	0.000516762	709.178	684.58	690.628	548.591	537.515	544.856
779	MTA3	1023.46	0.231323	0.00723639	0.0201697	1018.57	906.977	896.587	1043.38	1142.9	1132.37
780	USP13	479.033	-0.595583	1.08e-08	7.62e-08	538.413	604.957	590.211	394.87	383.158	362.591
781	ATP11B	1258.91	-0.44291	6.22e-08	4.02e-07	1364.11	1425.9	1566.72	1048.18	1111.16	1037.36
784	SEC61A1	4911.56	-0.290008	1.5e-06	8.12e-06	5578	5262.48	5377.47	4321.48	4456.67	4473.25
786	RASGRF1	59.1646	-1.37645	2.97e-08	1.99e-07	77.3467	91.5214	94.2697	38.4302	26.2737	27.1459
787	CAMK2B	27.5038	2.46983	1.13e-12	1.22e-11	6.02701	5.49129	5.12336	53.8023	47.0737	47.5052
793	YIPF1	333.729	0.519106	1.37e-05	6.42e-05	267.198	276.395	275.637	354.519	412.716	415.913
794	NDC1	1278.52	-0.835565	9.49e-27	2.79e-25	1647.38	1607.12	1669.19	879.091	975.41	892.905
797	UNKL	286.834	0.624033	5.52e-06	2.75e-05	212.954	221.482	238.748	342.99	296.673	408.157
799	PARP12	1177.54	-0.528075	1.76e-11	1.7e-10	1428.4	1365.5	1383.31	913.678	969.936	1004.4
801	TARBP1	599.178	0.220931	0.0223246	0.0546655	520.332	590.313	547.174	616.805	652.463	667.982
803	MXD1	431.819	0.893876	9.58e-15	1.25e-13	269.207	300.19	330.969	595.668	511.242	583.636
804	CDK17	380.716	-0.418617	0.000174478	0.000681907	416.868	457.607	434.461	305.52	338.273	331.567
806	SLC2A3	293.71	-0.314533	0.00965734	0.0261825	311.396	344.121	322.771	255.561	271.495	256.916
807	PSD	33.6804	1.48816	1.19e-06	6.54e-06	19.0855	10.9826	16.3947	48.9985	59.1158	47.5052
809	YBX3	4062.24	-0.470086	4.66e-12	4.75e-11	4927.08	4597.12	4643.81	3633.58	3267.79	3304.04
810	STYK1	143.011	-0.535681	0.00158251	0.00511652	179.806	173.891	156.775	117.212	132.463	97.919
813	CCAR1	2872.6	-0.156665	0.0327246	0.0762399	2904.02	3081.53	3101.68	2710.29	2925.14	2512.93
814	OGFR	834.584	0.661266	1.85e-14	2.34e-13	671.007	631.498	632.222	1006.87	990.736	1075.17
817	PIGV	150.98	0.700323	1.55e-05	7.22e-05	126.567	104.334	110.664	197.916	177.347	189.051
818	PTPRU	878.671	-0.925812	5.07e-27	1.52e-25	1109.97	1176.97	1175.3	635.059	573.642	601.087
819	SNRNP40	1057.82	-0.76372	1.9e-13	2.19e-12	1536.89	1219.07	1249.07	720.566	875.789	745.541
820	RIMBP2	11.5651	2.43983	1.01e-08	7.14e-08	0	1.83043	0	20.1759	32.8421	14.5424
822	QSER1	1130.85	-0.820714	1.54e-16	2.3e-15	1301.83	1500.95	1542.13	931.933	768.505	739.724
823	MPC1	301.277	-0.427537	0.00117379	0.00390452	394.769	348.697	296.13	257.482	268.21	242.374
824	ACAA1	1012	0.280398	0.000765529	0.00264753	936.196	917.045	885.316	1033.77	1152.76	1146.91
825	BCAT1	9.88711	1.52328	0.000279806	0.00105194	2.009	4.57607	2.04934	18.2543	20.8	11.6339
826	HDAC7	1090.81	0.670182	5.94e-12	5.99e-11	765.431	917.045	834.082	1394.06	1179.03	1455.21
831	NCKAP1	2858.61	-0.608249	4.46e-17	6.93e-16	3271.66	3530.9	3565.86	2297.17	2383.24	2102.83
834	SFSWAP	1155.64	-0.217522	0.00518952	0.014985	1196.36	1251.1	1282.89	1100.06	1038.9	1064.51
836	MON2	502.893	-0.244347	0.0238858	0.0579541	480.152	586.652	570.742	464.045	479.494	436.273
837	CDH3	1582.8	0.348722	1.34e-06	7.28e-06	1369.14	1350.86	1454.01	1804.3	1755.96	1762.54
839	GPBP1	1501.34	-0.427326	7.75e-08	4.94e-07	1868.37	1683.99	1618.98	1269.16	1324.63	1242.89
841	ZNF112	55.3117	0.674879	0.0105938	0.0283937	39.1756	39.3542	45.0855	90.311	73.3473	44.5968
842	CS	5052.77	-0.567283	1.44e-21	3.14e-20	6208.83	5864.69	6041.46	4074.56	4031.91	4095.15
846	WAPAL	1393.82	-0.507913	1.92e-10	1.65e-09	1604.19	1617.18	1693.78	1144.26	1237.05	1066.44
849	POLD1	981.566	-0.780852	4.21e-21	8.87e-20	1177.28	1274.89	1277.76	733.056	697.347	729.06
851	EIF4B	10182.9	0.431197	3.48e-13	3.93e-12	9004.36	8320.21	8671.79	11489.7	12021.3	11590.3
852	SLC6A16	54.152	2.12541	5.76e-15	7.63e-14	17.0765	20.1347	14.3454	74.9389	107.284	91.1325
853	GLTSCR1	359.503	0.386489	0.00225314	0.00705504	272.22	355.103	304.327	436.183	364.547	424.639
854	SPHK2	484.271	1.23646	2.08e-29	7.13e-28	317.423	272.734	267.439	677.332	642.61	728.091
856	CA11	325.271	1.16233	9.42e-22	2.08e-20	218.981	187.619	189.564	448.673	443.368	463.418
857	ISOC2	722.388	0.312965	0.00285069	0.00873299	743.332	553.705	633.247	787.819	805.726	810.498
858	U2AF2	3993.97	-0.42726	1.58e-11	1.54e-10	4793.48	4400.35	4559.79	3446.23	3345.51	3418.44
863	ZNF275	402.202	0.41307	0.000575112	0.00204216	328.472	361.51	342.24	512.082	391.916	476.991
864	MTMR1	571.517	-0.442858	4.16e-06	2.11e-05	648.908	631.498	698.826	477.495	482.779	489.595
865	GPC1	1152.95	-1.15413	3.41e-43	2.45e-41	1631.31	1571.42	1583.12	747.468	643.705	740.694
866	ADCK1	183.545	0.39066	0.00746213	0.0207539	164.738	162.908	146.528	210.405	210.189	206.502
868	RNF4	2022	0.144893	0.0373938	0.0855655	1967.82	1848.73	1943.8	2068.51	2097.51	2205.6
869	CASP8	965.235	-0.316868	0.00013309	0.000530705	1122.03	1058.9	1033.89	854.111	895.494	826.979
870	LIMCH1	1301.13	-0.721278	1.66e-17	2.68e-16	1488.67	1681.25	1697.88	1028.01	1000.59	910.356
875	TSPAN32	6.76856	1.33349	0.00198599	0.00628393	1.0045	2.74564	2.04934	13.4506	8.75789	12.6034
879	ATP2C2	349.725	-0.951706	1.1e-15	1.54e-14	444.994	478.657	466.225	258.443	213.474	236.557
884	TNPO3	1546.87	-0.437496	8.3e-10	6.63e-09	1771.94	1738.91	1833.14	1305.67	1308.21	1323.36
886	RFXANK	659.506	0.465443	1.91e-06	1.02e-05	591.652	500.622	566.643	738.821	748.8	810.498
887	TMEM161A	627.355	0.34405	0.00059495	0.00210561	553.481	529.909	572.791	647.549	680.926	779.474
888	LPAR2	342.955	-0.297775	0.0105623	0.0283327	404.814	367.001	364.783	288.227	312	320.903
889	CTSA	2089.78	0.170824	0.0284179	0.0674798	2150.64	1812.12	1933.55	2142.48	2215.75	2284.13
890	SUGP2	1477.23	0.229442	0.0102348	0.0275618	1193.35	1395.7	1487.82	1657.3	1488.84	1640.39
891	SLC12A2	9274.39	0.808479	1.4e-36	7.04e-35	6510.18	6968.44	6705.45	12173.7	12222.7	11065.8
892	SNX24	248.839	-0.661375	8.25e-07	4.63e-06	337.513	279.14	302.278	195.033	194.863	184.204
894	CNN2	4549.77	-0.239489	9.31e-05	0.000380449	4908	4903.72	4974.78	4243.66	3988.12	4280.32
896	SNCAIP	60.2873	0.789436	0.000831348	0.00285669	46.2071	40.2694	42.0115	67.2529	86.4842	79.4986
897	DDX20	594.564	-0.989636	1.52e-22	3.53e-21	851.818	764.204	763.38	376.616	431.326	380.042
900	BCAS1	82.4229	-1.1868	1.9e-08	1.3e-07	119.536	109.826	119.887	49.9593	53.6421	41.6883
904	PMS1	534.429	0.305813	0.00200116	0.00632567	457.048	471.335	503.114	580.296	621.81	572.971
905	HMG20B	1625.02	0.742934	2.08e-22	4.8e-21	1195.36	1205.34	1237.8	2049.29	1899.37	2162.94
908	ANKS1A	696.904	0.33976	0.00109086	0.00365389	536.404	645.226	660.913	822.406	705.01	811.467
910	ZNF76	445.636	0.964867	9.14e-18	1.5e-16	271.216	333.138	294.081	628.334	560.505	586.544
914	GNAI3	1658	-0.462342	3.37e-10	2.82e-09	1995.95	1890.83	1882.32	1339.29	1465.85	1373.77
915	IPO5	6580.44	-0.845018	1.6e-46	1.31e-44	8607.58	8289.09	8490.42	4684.64	4847.49	4563.41
917	WDR3	1471.27	-0.751632	1.79e-24	4.66e-23	1821.16	1829.51	1895.64	1131.77	1094.74	1054.81
918	PKN2	1104.24	-0.255424	0.00145339	0.00473163	1173.26	1227.3	1207.06	1059.71	1006.06	952.044
919	WDR18	791.196	-0.429529	2.66e-06	1.39e-05	935.191	858.471	935.525	648.51	640.421	729.06
920	TRAM2	826.119	-0.582227	7.84e-10	6.28e-09	880.948	1036.02	1060.53	683.097	660.126	635.989
921	NTN1	73.7866	-0.677891	0.00306097	0.00932085	92.4142	109.826	73.7763	44.1947	62.4	60.1087
923	MCM10	797.959	-1.63929	3.39e-70	7.33e-68	1187.32	1177.88	1271.62	412.164	364.547	374.225
925	ERBB3	1985.56	0.565052	4.41e-16	6.34e-15	1535.88	1622.67	1638.45	2374.03	2436.88	2305.46
927	ANKRD44	44.9246	0.612419	0.0238654	0.0579266	38.1711	41.1846	23.5674	52.8415	62.4	51.3832
928	KARS	3930.56	-0.147963	0.0398693	0.0904454	4449.94	3905.22	4044.38	3581.7	3952	3650.15
930	PDIA5	463.85	-0.252594	0.0166231	0.042232	533.391	474.081	507.212	401.596	449.937	416.883
932	NDUFB4	1540.74	-0.205248	0.021177	0.0522441	1882.44	1555.86	1515.49	1415.19	1491.03	1384.44
934	MYLK	91.6023	0.796463	7.49e-05	0.000310678	55.2476	70.4715	70.7023	123.937	122.61	106.644
935	ZC3H15	2746.36	-0.433747	6.74e-09	4.87e-08	3457.5	2982.68	3037.13	2278.91	2419.37	2302.55
937	TMEM206	201.454	0.335699	0.01746	0.0440561	164.738	180.297	187.515	226.738	216.758	232.679
939	SLK	1394.36	-0.278044	0.000377682	0.00138926	1440.46	1586.98	1560.57	1319.12	1257.85	1201.2
940	CYB5R4	144.731	-0.525924	0.00185792	0.00592639	184.828	159.247	171.12	103.762	137.937	111.492
941	COL17A1	101.071	-1.03142	7.61e-08	4.86e-07	127.572	147.349	137.306	60.5276	66.7789	66.8951
942	GSTO2	719.587	0.598246	2.32e-09	1.75e-08	605.715	521.672	584.063	824.328	964.463	817.284
943	SEC61A2	245.365	-0.345336	0.00911168	0.0248747	281.261	271.819	272.563	224.817	228.8	192.929
947	FAM107B	285.84	-0.709621	1.13e-08	7.96e-08	345.549	343.205	380.153	221.934	208	216.197
948	ME1	1909.09	0.178537	0.0176427	0.044482	1881.43	1744.4	1743.99	1956.1	2174.15	1954.5
949	TBC1D1	596.178	-0.464071	1.29e-06	7.07e-06	653.931	726.68	696.776	515.926	480.589	503.168
950	CDK13	906.099	-0.823043	9.31e-19	1.65e-17	1075.82	1168.73	1236.78	685.979	679.831	589.453
951	MTHFD2	1573.65	-0.209359	0.00835686	0.0229638	1739.8	1616.27	1709.15	1474.76	1561.09	1340.81
952	SLC9A7	464.082	-0.813661	2.97e-15	4.01e-14	584.62	609.533	586.112	349.715	322.947	331.567
953	FOXJ2	527.004	-0.409821	8.07e-05	0.000333626	550.467	626.007	631.197	484.221	428.042	442.09
954	YBX1	30610.9	-0.403674	2.02e-11	1.94e-10	37057.1	33492.3	34109.3	25799.2	26890	26317.9
955	PDE4A	70.9408	-0.541802	0.0125672	0.032994	79.3557	89.691	86.0724	60.5276	54.7368	55.2612
956	PPP2R5A	602.951	-0.374421	6.58e-05	0.000276097	718.219	669.022	657.839	521.69	525.473	525.466
958	ELAVL1	2280.86	-0.407764	6.58e-10	5.32e-09	2682.02	2566.26	2560.65	1983.96	1955.2	1937.05
961	SMARCD1	1804.84	0.373297	1.16e-07	7.18e-07	1576.06	1527.49	1610.78	2066.58	1961.77	2086.35
962	KDM4A	789.58	0.613526	8.67e-13	9.39e-12	612.746	609.533	645.543	933.854	972.126	963.678
963	NFYC	1087.96	-0.284128	0.000461462	0.00167433	1272.7	1150.42	1164.03	951.148	991.831	997.61
965	SLC9A3	70.0455	0.887887	0.00022106	0.000849823	31.1396	47.5911	63.5296	98.9578	82.1052	96.9495
967	ASPM	773.497	-1.60943	9.44e-46	7.51e-44	1049.7	1291.37	1171.2	435.222	375.495	317.994
968	CD84	15.5142	1.21242	0.00133282	0.00438207	8.03602	6.4065	8.19737	19.2151	24.0842	27.1459
974	ZBTB11	572.077	-0.345301	0.000463354	0.00167969	618.773	663.53	640.419	521.69	526.568	461.479
975	ATXN3	379.842	0.330792	0.00324804	0.00983451	367.648	323.986	315.599	418.889	430.231	422.7
976	GOLGA5	788.934	-0.295164	0.00110251	0.00368461	844.786	888.673	876.094	673.489	772.884	677.677
977	FGFR2	129.655	-0.613494	0.000490642	0.00176796	157.707	172.06	144.479	102.801	86.4842	114.4
978	LRRC40	545.61	-0.48172	1.92e-06	1.03e-05	662.971	636.989	610.704	463.084	484.968	414.944
979	ISOC1	700.807	-0.452359	3.4e-07	2e-06	830.723	784.339	817.688	581.257	604.294	586.544
981	TRMT11	222.158	-0.410504	0.00239999	0.00747355	264.184	239.786	259.242	193.112	190.484	186.143
983	MSANTD3	338.673	-0.384435	0.000894581	0.0030549	402.805	368.831	381.178	284.384	309.81	285.031
984	KIF26A	24.7137	-0.729021	0.0297044	0.0700767	35.1576	35.6934	25.6168	24.9796	14.2316	12.6034
986	ARFGEF1	1012.53	0.173949	0.0400545	0.0907793	871.908	984.77	995.98	1101.03	1078.32	1043.18
989	MTFR1	555.93	-0.919558	4.58e-20	8.86e-19	768.444	718.443	701.9	407.36	378.779	360.652
990	STAG3	150.675	0.625192	0.000812115	0.00279509	82.3692	137.282	131.158	208.484	157.642	187.112
991	FECH	705.496	0.682779	6.89e-13	7.52e-12	589.643	509.774	519.508	833.935	916.294	863.82
992	MYO9A	473.978	-0.407479	0.000681864	0.00238429	457.048	580.246	588.161	451.555	389.726	377.133
993	DDX3Y	1198.14	-0.490621	2.2e-09	1.67e-08	1347.04	1378.31	1479.63	1028.97	1029.05	925.867
994	PFKP	2231	-0.620588	6.07e-18	1.01e-16	2762.38	2704.46	2654.92	1847.53	1628.97	1787.75
995	IDI1	676.829	-0.763567	3.57e-16	5.16e-15	901.038	862.132	798.219	482.299	502.484	514.802
997	KLF6	938.274	-1.12922	1.39e-37	7.37e-36	1198.37	1381.97	1293.13	599.511	568.168	588.483
1000	TRAM1	1952.43	-0.457246	4.59e-10	3.76e-09	2335.47	2317.32	2130.29	1590.05	1725.3	1616.15
1002	TNFRSF1A	888.175	-0.385953	5.13e-06	2.57e-05	1057.74	977.449	987.783	778.212	736.757	791.108
1006	PKM	56302.7	-0.82793	7.94e-40	4.84e-38	76933.8	68294.2	71094.8	38985.5	41049.3	41458.5
1007	DHX29	1064.37	-0.356202	7.03e-06	3.45e-05	1236.54	1191.61	1159.93	917.521	964.463	916.173
1008	DNTTIP2	1794.24	-0.61102	5.26e-14	6.4e-13	2347.52	2057.4	2109.8	1327.76	1524.97	1398.01
1009	METTL22	385.337	0.359572	0.00199698	0.00631454	301.351	377.068	330.969	417.928	436.8	447.907
1010	TP53BP1	1525.11	0.734539	1.56e-19	2.93e-18	1059.75	1185.2	1180.42	2053.13	1844.63	1827.5
1012	RRP15	612.031	-1.05407	7.63e-27	2.25e-25	861.863	777.017	847.403	409.282	407.242	369.377
1013	RHOA	8147.58	-0.497836	2.61e-13	2.98e-12	10211.8	9142.07	9289.67	6354.43	7072	6815.55
1017	ZFY	241.349	0.383122	0.00492332	0.0142849	194.873	217.821	213.132	298.795	279.158	244.313
1018	IARS2	1946.17	-0.365546	4.93e-05	0.00021196	2282.23	2240.44	2057.54	1579.48	1957.39	1559.92
1020	NAV3	175.348	-0.519128	0.00402751	0.0119596	144.648	241.617	237.724	154.682	135.747	137.668
1021	IDH3G	1066.4	-0.357542	4.73e-05	0.000203743	1281.74	1130.29	1186.57	891.581	892.21	1016.03
1022	ROGDI	865.958	0.610882	6.98e-11	6.32e-10	672.012	662.615	716.245	1090.46	932.715	1121.71
1025	ROCK1	1317.26	-1.20198	1.51e-38	8.66e-37	1629.3	1915.54	1979.66	828.171	827.621	723.243
1026	CBFB	1083.04	-0.379983	1.14e-06	6.29e-06	1222.48	1217.23	1237.8	930.011	976.505	914.234
1027	PDK3	148.308	-0.49314	0.00232814	0.00726977	166.747	191.28	164.972	124.898	114.947	127.004
1028	HYAL2	703.684	0.238133	0.0221061	0.0541871	731.277	568.348	635.296	710.959	803.536	772.687
1029	HDAC4	265.756	0.587904	0.000104663	0.000423313	186.837	215.991	229.526	398.713	281.347	282.123
1030	RASSF1	218.142	-1.15235	7.58e-16	1.07e-14	310.391	295.614	303.303	120.094	129.179	150.272
1031	FGFR3	35.5171	-1.24205	3.06e-05	0.000136033	42.1891	53.0824	60.4556	15.3721	19.7053	22.2984
1032	IFI35	40.038	0.549295	0.0483899	0.106708	31.1396	35.6934	27.6661	39.391	48.1684	58.1697
1033	HEATR6	382.03	-0.256708	0.0192737	0.0480285	414.859	402.694	432.411	361.244	333.895	347.079
1034	COASY	2193.02	0.27731	0.000241471	0.00092112	2129.54	1869.78	1944.83	2269.3	2451.11	2493.54
1036	MEF2A	571.562	-0.335316	0.000842535	0.00289101	591.652	643.396	681.406	521.69	469.642	521.588
1038	TFE3	894.792	-0.286858	0.0005767	0.00204742	1006.51	995.753	949.87	791.662	839.663	785.291
1039	TBC1D25	411.52	0.283343	0.0145425	0.0375757	371.666	346.866	393.474	411.203	437.894	508.015
1040	ACSL4	571.781	0.516625	5.73e-07	3.29e-06	413.855	515.266	477.497	695.587	663.41	665.073
1041	INPP5A	151.899	-0.535896	0.00118116	0.00392769	204.918	158.332	179.317	114.33	131.368	123.126
1042	GPKOW	590.245	-0.250247	0.0183474	0.0460539	711.187	606.787	607.63	500.553	596.631	518.68
1043	GRIPAP1	804.882	0.6967	1.66e-13	1.93e-12	555.49	653.463	627.099	1051.07	926.147	1016.03
1044	FTSJ1	629.065	-0.664184	4.7e-11	4.33e-10	788.534	749.56	780.799	482.299	540.8	432.395
1045	PRR11	535.742	-1.2916	1.55e-29	5.35e-28	664.98	809.965	817.688	332.421	313.095	276.306
1046	REEP1	25.9695	-0.945464	0.00550229	0.0158029	33.1486	23.7956	51.2336	16.3328	10.9474	20.3594
1047	ATP11A	1364.84	0.317652	0.00449693	0.0131848	1017.56	1240.12	1381.26	1703.42	1281.94	1564.76
1049	LAPTM4A	1698.18	-0.383003	6.32e-06	3.12e-05	2114.48	1825.85	1832.11	1387.33	1598.31	1430.97
1050	TTC7A	947.846	-0.708968	1.88e-17	3.01e-16	1222.48	1113.82	1198.87	731.135	715.957	704.823
1051	IP6K2	1733.51	0.716348	4.84e-21	1.02e-19	1393.24	1242.86	1290.06	2050.25	2193.85	2230.81
1053	SRBD1	653.053	-0.392879	1.59e-05	7.38e-05	730.273	754.136	742.887	588.943	557.221	544.856
1054	KIF2A	1117.99	-0.273076	0.0010471	0.00352204	1236.54	1210.83	1225.51	1052.03	1062.99	920.051
1056	PSME4	2882.41	-0.284526	1.26e-05	5.96e-05	3056.7	3241.69	3203.12	2650.72	2627.37	2514.87
1057	IFT80	151.315	0.448091	0.0105899	0.028387	128.576	150.095	101.442	161.407	202.526	163.845
1059	ERLEC1	1064.55	0.245581	0.00293592	0.00897126	1017.56	969.212	932.451	1101.99	1225.01	1141.1
1065	MAST4	132.131	0.710587	9.29e-05	0.000379812	87.3917	94.2671	114.763	190.23	167.495	138.638
1069	NUP133	954.774	-0.252288	0.00388311	0.0115888	1018.57	1049.75	1047.21	857.954	952.42	802.742
1070	NUCKS1	5337.44	-0.397426	4.85e-10	3.96e-09	5886.38	6304	6024.04	4650.05	4782.9	4377.27
1073	BCL3	237.547	-0.778517	1.96e-08	1.34e-07	292.31	310.258	303.303	179.661	147.789	191.96
1074	KCNAB2	134.926	1.46346	8.99e-17	1.36e-15	65.2926	71.3867	71.727	212.327	178.442	210.38
1076	GAL	620.17	-0.874084	5.56e-17	8.56e-16	896.016	769.695	749.035	399.674	458.694	447.907
1080	RORA	1917.16	0.276426	0.00179873	0.00575377	1588.12	1902.73	1704.03	2193.4	2238.74	1875.97
1082	TGFBR3	811.164	0.778055	3.78e-16	5.44e-15	540.422	646.141	598.408	1098.14	960.084	1023.79
1083	KIAA1107	99.9175	1.00504	6.15e-06	3.04e-05	39.1756	64.065	89.1464	133.545	145.6	127.973
1086	ATP1B3	1957.81	-0.580247	2.33e-12	2.44e-11	2626.77	2137.94	2285.02	1539.13	1596.13	1561.86
1087	NEDD4	356.777	-1.68281	8.2e-43	5.81e-41	502.251	582.991	556.396	175.818	164.21	158.997
1090	GNB5	205.265	-1.05522	2.13e-12	2.23e-11	270.211	299.275	268.464	153.721	122.61	117.309
1091	RAB27A	181.79	-0.994137	8.61e-10	6.85e-09	247.108	235.21	250.02	139.309	126.989	92.102
1093	UFD1L	1516.86	-0.303841	0.000164594	0.000646428	1829.2	1568.68	1635.38	1367.15	1302.74	1398.01
1094	LRP6	1213.84	0.36229	0.00014057	0.000557303	909.074	1133.04	1138.41	1426.72	1406.74	1269.07
1095	GUCY2C	10.8455	1.09133	0.00748812	0.0208201	3.01351	5.49129	7.1727	12.4898	17.5158	19.3899
1098	IKBKAP	960.137	-0.32949	0.000181676	0.000707887	1022.58	1084.53	1103.57	883.895	895.494	770.748
1099	NUCB2	535.326	-0.43792	3.31e-05	0.000146269	694.111	586.652	570.742	453.476	461.979	444.998
1100	PFN2	1816.77	0.376815	1.77e-07	1.07e-06	1598.16	1638.23	1501.14	2112.7	1981.47	2068.9
1102	SPTB	313.925	-1.17648	7.2e-18	1.2e-16	366.643	451.201	496.965	202.719	174.063	191.96
1103	DAPP1	14.3242	-0.91688	0.0206389	0.0510407	29.1306	15.5586	16.3947	3.84302	14.2316	6.78646
1105	SLC44A1	1421.69	-0.168459	0.0221314	0.0542372	1491.69	1484.48	1539.06	1334.49	1388.13	1292.34
1106	TMEM260	380.502	0.336504	0.00478238	0.0139263	315.414	373.407	316.623	437.144	456.505	383.92
1108	EXOC5	838.68	-0.279298	0.0018622	0.0059371	857.845	937.179	966.265	793.584	768.505	708.701
1112	DGCR2	1521.64	0.297413	0.000207978	0.000801935	1294.8	1400.28	1397.65	1697.65	1546.86	1792.6
1113	RNF126	1277.44	-0.277663	0.000341543	0.00126575	1477.62	1369.16	1356.66	1141.38	1125.39	1194.42
1114	MNT	662.43	0.293352	0.00773302	0.021433	514.305	594.889	674.234	789.741	656.842	744.572
1116	JMJD6	528.566	-0.840472	6.59e-14	7.94e-13	758.399	627.837	655.79	332.421	398.484	398.462
1119	WIPI1	170.9	1.08841	9.16e-12	9.12e-11	116.522	107.995	97.3438	261.325	229.895	212.319
1121	GBA2	1356.98	0.316052	1.91e-05	8.74e-05	1194.35	1241.03	1187.59	1462.27	1523.87	1532.77
1122	NDST1	917.031	0.200111	0.0274375	0.0654342	809.629	831.93	918.105	1032.81	896.589	1013.12
1123	ASNS	924.597	-0.415622	5.3e-06	2.65e-05	1156.18	1040.6	977.536	747.468	838.568	787.23
1126	ST6GALNAC2	30.245	-1.11545	0.000467022	0.00169079	45.2026	43.0151	42.0115	19.2151	8.75789	23.2679
1129	TESK2	61.1974	-0.524416	0.0238823	0.0579529	81.3647	72.3019	65.579	50.92	51.4526	45.5663
1130	CFAP20	712.641	-0.341905	0.000642115	0.00225801	904.052	741.323	748.01	606.237	655.747	620.477
1132	PTPN21	171.531	0.404051	0.0178775	0.0450093	126.567	171.145	142.429	229.62	158.737	200.685
1135	TCOF1	3044.55	-0.660681	3.79e-25	1.02e-23	3727.71	3732.24	3741.07	2362.5	2269.39	2434.4
1136	CDC42	4437.28	-0.420689	4.19e-10	3.45e-09	5410.25	4911.04	4928.67	3670.08	3966.23	3737.4
1137	OSBPL3	817.328	-0.240005	0.0148516	0.0382613	812.642	938.095	907.859	839.7	694.063	711.609
1140	RAD18	775.167	-1.4217	3.6e-57	4.95e-55	1126.05	1118.39	1151.73	422.732	434.61	397.493
1141	ATP2B1	2332.43	-0.393511	3.22e-08	2.16e-07	2482.12	2774.01	2694.89	1998.37	2080	1965.17
1142	TRPM5	35.2712	1.5217	3.79e-07	2.22e-06	15.0675	15.5586	17.4194	60.5276	44.8842	58.1697
1143	NCK2	368.584	0.414473	0.000211739	0.000815617	299.342	313.918	331.993	405.439	431.326	429.486
1144	MAP4K4	2646.41	0.349271	1.08e-07	6.76e-07	2242.05	2342.03	2393.63	3044.63	2909.81	2946.29
1145	MGAT4A	1037.51	-0.440394	8.35e-08	5.3e-07	1152.16	1246.52	1189.64	928.089	850.61	858.003
1147	WDR1	5329.68	-0.203374	0.000658763	0.00231191	5918.53	5537.96	5663.36	4958.46	4976.67	4923.09
1148	SNX13	659.946	0.231882	0.0161248	0.0411289	592.656	636.074	589.186	700.391	777.263	664.104
1152	ING3	168.629	-0.411153	0.00755702	0.0209875	203.914	181.212	194.688	149.878	152.168	129.912
1154	LMCD1	385.199	-0.815932	2.36e-13	2.71e-12	517.319	470.42	491.842	278.619	266.021	286.97
1155	WBSCR22	1683.15	-0.307631	5.17e-05	0.000221641	1980.88	1808.46	1801.37	1476.68	1448.34	1583.18
1157	TRIP13	1096.49	-0.928025	4.01e-30	1.45e-28	1462.55	1367.33	1490.9	750.35	781.642	726.152
1159	TCF3	1727.58	0.16714	0.0395065	0.0897812	1659.44	1551.29	1671.24	1903.26	1643.2	1937.05
1160	TRIB2	99.924	1.13337	5.04e-09	3.68e-08	62.2791	58.5737	61.4803	147.956	124.8	144.455
1161	DAZAP1	3932.33	-0.810674	1.17e-33	5.14e-32	5128.99	5028.19	4889.73	2867.85	2668.97	3010.28
1164	HLTF	40.3853	0.533081	0.0499588	0.109636	35.1576	27.4564	33.8141	49.9593	50.3579	45.5663
1165	FAM50A	1610.97	-0.451933	6.86e-07	3.89e-06	2090.37	1808.46	1692.76	1233.61	1415.49	1425.16
1166	FAM3A	334.033	0.488324	3.75e-05	0.000164165	286.283	285.547	259.242	396.792	362.358	413.974
1167	CPSF1	2215.96	0.270605	0.000195284	0.000756314	1936.68	2080.28	2005.28	2421.1	2280.34	2572.07
1169	CYBRD1	114.449	-0.762319	3.22e-05	0.00014273	142.639	161.993	131.158	84.5465	89.7684	76.5901
1173	RDH11	1236.57	0.749072	4.43e-21	9.32e-20	975.371	895.079	889.415	1486.29	1602.69	1570.58
1174	PRKACA	1046.77	-1.08974	6.08e-35	2.82e-33	1483.65	1413.09	1388.43	658.117	605.389	731.969
1175	LPHN1	1037.77	0.274925	0.0026395	0.00813778	897.02	949.992	968.314	1221.12	1000.59	1189.57
1177	ACTN1	2171.21	-0.410612	2.1e-08	1.43e-07	2371.63	2534.23	2536.06	1982.04	1751.58	1851.73
1178	ZFYVE26	824.744	0.812303	5.95e-18	9.93e-17	561.517	625.091	601.482	1126.97	952.42	1080.99
1179	RPS6KA6	67.0303	0.521167	0.0259414	0.0622903	56.2521	59.4889	46.1102	88.3895	90.8631	61.0782
1181	PTPN18	1303.04	0.302469	0.000549435	0.00195675	1132.07	1194.35	1171.2	1496.86	1267.7	1556.04
1185	LNX1	344.491	0.404382	0.000616495	0.00217666	318.427	288.292	279.735	371.812	424.758	383.92
1187	TFRC	4385.43	-0.933694	1.78e-37	9.33e-36	5343.95	5847.3	6107.04	3155.12	3055.41	2803.78
1188	SREBF1	1754.85	0.449487	3.6e-07	2.11e-06	1402.28	1571.42	1469.38	2056.98	1786.61	2242.44
1190	AFF4	1490.8	-0.340571	0.00134762	0.00442618	1378.18	1765.45	1862.85	1477.64	1212.97	1247.74
1192	MPP5	627.914	-0.702613	2.49e-12	2.6e-11	707.169	817.286	814.614	494.789	491.537	442.09
1193	RHOBTB1	218.956	1.89922	1.45e-38	8.31e-37	91.4097	92.4366	85.0477	334.343	354.695	355.805
1194	SMC1A	3117.71	-0.556713	5.69e-13	6.27e-12	3393.21	3785.33	3971.63	2695.88	2458.78	2401.44
1197	HMMR	584.031	-1.20104	4.5e-30	1.61e-28	795.566	869.453	784.898	340.107	395.2	318.964
1200	P4HA2	786.395	-0.192473	0.0238208	0.0578402	847.8	815.456	854.576	729.213	750.989	720.335
1202	NFATC3	414.576	-0.71152	4.62e-10	3.78e-09	467.093	531.739	551.273	333.382	287.916	316.055
1204	ACADVL	5464.59	0.195572	0.00252788	0.00782207	4882.88	5119.71	5275.01	5518.58	5963.03	6028.32
1206	FBXW11	707.177	0.364938	6.62e-05	0.000277918	577.589	623.261	650.666	817.603	809.01	764.931
1207	ACAP1	45.1679	0.92278	0.000490354	0.00176726	24.108	31.1173	33.8141	57.6453	61.3052	63.0172
1212	NDE1	435.524	-0.833062	1.86e-13	2.15e-12	547.454	564.687	568.692	347.793	270.4	314.116
1214	TMEM38A	48.3189	-0.636764	0.0143272	0.0370739	69.3106	50.3368	60.4556	37.4695	30.6526	41.6883
1215	AP1M1	725.158	0.448688	6.01e-07	3.44e-06	628.818	611.363	596.359	818.563	806.821	889.027
1216	PVR	1470.51	-0.537945	1.23e-13	1.45e-12	1738.79	1729.75	1762.43	1236.49	1158.23	1197.33
1218	SCARB1	1650.9	-0.467689	1.59e-10	1.38e-09	1990.92	1916.46	1847.48	1406.55	1324.63	1419.34
1220	MCM2	3055.96	-1.1439	1.48e-72	3.61e-70	4195.81	4198.09	4247.26	1944.57	1839.16	1910.87
1222	PANX2	247.2	0.848491	1.91e-10	1.65e-09	173.779	184.873	165.997	337.225	295.579	325.75
1223	SELO	393.563	-0.565054	1.02e-06	5.64e-06	502.251	419.168	491.842	298.795	328.421	320.903
1225	ALPK1	32.218	1.35346	1.12e-05	5.33e-05	21.0945	13.7282	13.3207	49.9593	52.5473	42.6578
1226	LLGL2	2522.06	-0.542437	1.68e-15	2.31e-14	2966.29	3054.07	2961.3	2106.94	1932.21	2111.56
1227	PDE8A	878.256	-0.704208	8.98e-17	1.36e-15	1099.93	1126.63	1044.14	678.293	678.736	641.806
1230	SDHA	2727.82	-0.291533	1.26e-05	5.94e-05	3123	2863.71	3025.85	2401.89	2502.57	2449.91
1231	SMARCE1	979.933	0.188032	0.0174484	0.0440382	916.106	930.773	899.661	1040.5	1054.23	1038.33
1233	GSDMB	298.121	0.349675	0.00535351	0.0154193	232.04	274.564	277.686	337.225	315.284	351.927
1234	KDM5A	776.208	0.390768	9.3e-05	0.000380158	579.598	689.156	741.862	889.659	917.389	839.582
1239	DHRS9	14.9139	-1.48195	0.000139941	0.000554925	32.1441	21.9651	18.4441	5.76453	4.37894	6.78646
1241	PTGS2	76.7199	1.376	1.99e-09	1.51e-08	32.1441	50.3368	37.9128	107.605	132.463	99.858
1242	IGF2BP2	2401.31	-0.307139	9.74e-06	4.68e-05	2552.44	2748.39	2672.34	2251.05	2070.15	2113.5
1246	VDAC1P1	24.269	-1.06383	0.00157024	0.00508198	43.1936	32.0325	28.6908	16.3328	9.85263	15.5119
1249	NSF	658.02	-0.870448	6.17e-18	1.03e-16	957.29	815.456	786.947	459.241	469.642	459.541
1250	GLI2	28.3532	-0.912328	0.00694187	0.019436	24.108	56.7433	35.8635	22.0974	10.9474	20.3594
1253	NOTCH3	181.179	0.732695	8.6e-06	4.17e-05	106.477	146.434	150.627	235.385	197.053	251.099
1256	TEAD2	697.272	1.17402	8.26e-33	3.41e-31	447.003	421.914	405.77	879.091	1040	989.854
1257	EED	363.333	-0.815633	2.03e-11	1.95e-10	509.283	472.251	413.967	239.228	274.779	270.489
1260	TSG101	1151.22	0.263749	0.00316995	0.00962379	1160.2	1005.82	969.339	1173.08	1285.22	1313.67
1261	C17orf85	1359.68	0.266453	0.00203492	0.00642079	1132.07	1294.11	1273.67	1626.56	1413.3	1418.37
1264	MGLL	286.012	-1.0345	7.84e-17	1.19e-15	386.733	381.644	390.4	189.269	191.579	176.448
1265	NTN4	321.873	0.569364	1.76e-06	9.45e-06	252.13	252.599	269.489	414.085	375.495	367.439
1267	NUAK1	307.01	0.468442	0.00011156	0.000449883	259.162	239.786	271.538	372.773	337.179	361.622
1269	SLC24A1	113.759	1.07809	2.84e-09	2.13e-08	67.3016	75.9628	70.7023	159.485	151.074	158.028
1272	LMAN1	3140.62	-0.422605	3.79e-10	3.15e-09	3421.33	3643.47	3735.95	2798.68	2629.56	2614.73
1277	ENO1	35596	-0.573794	3.17e-14	3.93e-13	47336.2	39613.2	40956.1	26586	30198.3	28886.1
1279	MYDGF	896.015	-0.597694	1.12e-08	7.85e-08	1202.39	976.534	1065.66	612.962	773.978	744.572
1282	ARHGEF10L	333.507	-0.245037	0.0387621	0.0883082	354.589	347.781	385.276	326.657	281.347	305.391
1285	KCNQ2	2.33369	0.851896	0.0309477	0.0726627	0	0.915214	0	1.92151	4.37894	6.78646
1288	TIPIN	329.317	-0.925322	7.26e-13	7.91e-12	475.129	452.116	372.98	213.288	245.221	217.167
1289	SRI	450.418	-0.667355	1.49e-07	9.11e-07	640.872	524.418	499.015	291.109	386.442	360.652
1290	EIF4G3	2085.29	0.311131	0.000132116	0.000527042	1681.54	1945.75	1950.97	2483.55	2186.19	2263.77
1291	NUP37	452.642	-0.245034	0.0279207	0.0664631	526.359	451.201	496.965	385.263	457.6	398.462
1292	SEMA3A	568.381	0.552103	1.03e-08	7.25e-08	457.048	467.674	453.929	709.998	679.831	641.806
1293	GTSE1	684.722	-1.41407	1.61e-49	1.48e-47	983.408	1015.89	999.054	386.224	334.989	388.767
1296	ACAT1	1175.61	0.172147	0.0455136	0.101165	1144.13	1087.27	1082.05	1156.75	1379.37	1204.11
1297	GRAMD4	203.69	1.35596	6.54e-19	1.18e-17	103.464	123.554	108.615	315.128	257.263	314.116
1299	WNT8B	11.0655	1.19987	0.00322357	0.00976656	6.02701	5.49129	3.07401	16.3328	21.8947	13.5729
1302	TIMM21	529.456	-0.530786	2.87e-07	1.71e-06	651.922	604.041	625.049	387.184	458.694	449.846
1306	VPS9D1	126.094	0.74545	3.07e-05	0.000136462	90.4052	78.7084	109.64	149.878	163.116	164.814
1307	ZNF37A	558.467	0.355872	0.000709356	0.00246788	455.039	494.216	517.459	685.018	633.852	565.215
1308	MARK3	1285.72	-0.180846	0.01992	0.0494535	1420.37	1280.38	1400.73	1224	1186.69	1202.17
1315	TMEM131	1052.75	-0.416076	2.61e-06	1.37e-05	1148.15	1185.2	1282.89	988.617	851.705	859.942
1317	ACTB	39521.5	-0.704563	2.36e-35	1.11e-33	50593.8	48109.1	48370.6	30195.6	28918.6	30941.4
1319	PLD1	401.953	0.54118	5.44e-07	3.13e-06	315.414	339.544	323.796	475.574	461.979	495.412
1320	ATP12A	8.03347	1.11816	0.00894016	0.0244619	2.009	4.57607	3.07401	5.76453	15.3263	17.4509
1321	WDR62	829.098	-1.35521	8.07e-51	8.13e-49	1125.04	1222.73	1239.85	488.064	442.273	456.632
1322	DLG1	1589.71	-0.283141	0.000599758	0.00212224	1677.52	1832.26	1729.64	1553.54	1446.15	1299.12
1323	RAB7A	4404.74	-0.438287	2.82e-10	2.39e-09	5451.43	4851.55	4915.35	3592.26	3911.49	3706.38
1325	SEC31B	437.986	1.29484	7.68e-18	1.27e-16	175.788	313.918	255.143	668.686	547.368	667.012
1326	SART3	1595.82	-0.22614	0.00175564	0.00562998	1695.6	1711.45	1758.34	1530.48	1412.21	1466.85
1330	EXOSC7	446.715	-0.478933	6.27e-06	3.09e-05	549.463	486.894	527.706	356.44	378.779	381.011
1331	KIFAP3	93.927	0.443665	0.0305933	0.071936	72.3241	99.7583	63.5296	110.487	112.758	104.705
1332	MKRN2	571.06	-0.282768	0.00324724	0.00983451	614.755	645.226	621.975	486.142	538.61	519.649
1333	MCM6	2287.04	-1.29244	1.97e-70	4.36e-68	3357.05	3104.41	3300.47	1363.31	1361.85	1235.14
1335	RBM7	222.606	0.623039	6.36e-06	3.13e-05	179.806	172.06	170.095	245.953	284.631	283.092
1338	PTPN23	1475.84	-0.232606	0.0105235	0.0282367	1487.67	1628.17	1673.29	1452.66	1173.56	1439.7
1339	MLH1	723.094	-1.23551	3.4e-42	2.34e-40	1051.71	996.668	1005.2	430.418	444.463	410.096
1340	UNG	811.387	-0.269646	0.00252556	0.00781655	945.236	852.98	864.822	695.587	772.884	736.816
1343	RGS11	19.5645	0.914092	0.0130193	0.034051	5.02251	20.1347	10.2467	29.7834	24.0842	28.1153
1344	SLC46A1	98.6034	-0.452597	0.0203428	0.0504251	110.495	105.25	129.109	92.2325	71.1579	83.3765
1345	PLXNA2	186.074	-0.631783	2.55e-05	0.00011461	201.905	240.701	239.773	151.799	136.842	145.424
1346	SPAG5	1054.39	-1.32732	1.76e-52	1.92e-50	1519.81	1455.19	1559.55	571.649	656.842	563.276
1347	ANKRD13A	406.64	-0.361886	0.000736867	0.00255575	467.093	441.133	466.225	358.362	366.737	340.293
1349	ACACB	193.695	-0.402738	0.00536698	0.0154534	209.941	213.245	240.798	165.25	172.968	159.967
1350	TRAF4	1809.59	0.323507	1.66e-05	7.65e-05	1690.58	1514.68	1613.86	1961.86	1956.29	2120.29
1352	GPATCH1	192.888	-0.458978	0.00309548	0.00941402	267.198	205.923	199.811	161.407	170.779	152.211
1354	NT5C2	457.426	-0.448275	6.1e-05	0.000257848	487.183	527.163	572.791	408.321	403.958	345.14
1357	MBNL3	112.126	-0.836023	1.33e-05	6.24e-05	121.545	147.349	167.021	83.5857	85.3894	67.8646
1361	ARHGEF1	1098.7	0.197278	0.0275438	0.0656307	976.376	1036.94	1056.44	1220.16	1040	1262.28
1363	MAP2K7	525.959	0.375309	0.000308228	0.00114981	439.972	463.098	468.275	587.982	542.989	653.439
1365	DGKD	1765.12	0.191505	0.0438121	0.0978569	1371.15	1772.77	1796.25	1914.79	1790.99	1944.81
1366	CTTNBP2	189.749	0.789469	2.87e-07	1.71e-06	130.585	129.045	152.676	213.288	271.495	241.404
1371	NFKB2	1012.08	-0.996347	3.94e-31	1.49e-29	1383.2	1275.81	1396.63	686.94	625.094	704.823
1372	UBE2T	498.154	-1.0821	3.92e-24	1e-22	720.228	678.174	638.37	302.638	347.031	302.482
1373	PPP1R12B	349.254	0.272729	0.0477924	0.105608	251.126	355.103	340.191	434.261	350.316	364.53
1374	DNAJC10	1881.64	0.142269	0.0454233	0.101011	1698.61	1839.58	1825.96	1917.67	2026.36	1981.65
1375	GTF3C1	3587.4	0.202875	0.00715184	0.0199601	3188.29	3297.52	3516.67	4165.83	3521.77	3834.35
1376	IL4R	587.138	-0.848444	3.48e-19	6.39e-18	760.408	742.239	768.503	412.164	406.147	433.364
1381	SNRPA	1558.37	-0.626079	1.35e-12	1.45e-11	2140.59	1724.26	1819.82	1173.08	1219.54	1272.95
1384	DYNC1I2	1658.04	0.140412	0.0491895	0.108174	1618.25	1551.29	1560.57	1689.01	1806.31	1722.79
1386	LRCH4	328.433	0.412228	0.00389354	0.0116155	227.017	327.647	286.908	416.968	317.473	394.584
1387	FAM76B	264.74	0.353006	0.00587287	0.0167722	227.017	251.684	216.206	306.481	301.052	286.001
1390	POLD3	856.724	-0.651311	1.54e-14	1.96e-13	1061.76	1012.23	1071.81	661	690.779	642.775
1392	CAPZB	3556.77	-0.424181	2.1e-07	1.27e-06	4576.51	3809.12	3855.84	2816.93	3142.99	3139.22
1393	GPR137B	287.731	0.355051	0.00327491	0.00990962	249.117	247.108	259.242	322.814	326.231	321.872
1395	JADE1	336.496	-0.570792	1.04e-06	5.77e-06	424.904	381.644	403.72	255.561	275.874	277.275
1396	SLC25A43	118.504	-0.392028	0.0393904	0.0895596	142.639	110.741	152.676	106.644	114.947	83.3765
1397	UBE2A	1369.03	-0.152014	0.0427683	0.0958927	1504.74	1385.63	1434.54	1271.08	1326.82	1291.37
1398	FGFR1	634.966	-0.367802	0.000672238	0.00235577	653.931	743.154	754.158	622.569	479.494	556.49
1403	CST7	864.783	0.203316	0.0305529	0.0718672	871.908	823.693	714.196	946.344	874.694	957.861
1404	MAP2	124.925	0.745738	2.16e-05	9.82e-05	87.3917	105.25	82.9984	162.368	155.453	156.089
1405	PIAS2	594.791	-0.246829	0.00964979	0.0261694	611.742	679.089	647.592	536.101	530.947	563.276
1408	MCCC1	311.834	0.613156	7.21e-07	4.08e-06	259.162	233.38	242.847	343.95	411.621	380.042
1409	LAMP3	112.807	-2.19736	1.88e-28	6.12e-27	191.86	190.365	182.391	40.3517	35.0316	36.8408
1411	NEBL	1488.85	0.187648	0.0361567	0.0831596	1210.42	1514.68	1447.86	1679.4	1547.96	1532.77
1412	ACER3	711.221	-0.445378	8.6e-07	4.82e-06	828.714	817.286	817.688	624.491	620.715	558.429
1414	PIK3C3	612.245	0.681476	1.51e-12	1.61e-11	464.08	455.777	485.694	772.447	792.589	702.884
1416	C12orf5	302.081	-0.427004	0.000766144	0.0026487	377.693	349.612	314.574	232.503	271.495	266.611
1418	SYNJ2	793.811	-0.910139	1.29e-17	2.1e-16	956.286	1046.09	1117.92	639.863	493.726	508.985
1420	PPP2R5C	2028.71	-0.171977	0.0395299	0.0898238	2318.39	2030.86	2101.6	1787.97	2111.75	1821.68
1423	GNB1	4991.27	-0.381266	1.83e-10	1.58e-09	5634.25	5601.11	5714.59	4178.32	4405.22	4414.11
1424	HOXA9	739.747	-0.782242	1.8e-17	2.89e-16	917.11	900.571	995.98	525.533	524.379	574.91
1427	ZCWPW1	23.8244	0.867674	0.0104806	0.0281363	11.0495	15.5586	19.4688	23.0581	35.0316	38.7798
1429	FGF20	92.2875	2.48277	1.95e-28	6.33e-27	24.108	20.1347	30.7401	153.721	163.116	161.906
1432	NRD1	2198.63	-0.408079	1.25e-09	9.76e-09	2507.24	2491.21	2528.89	1834.08	1965.05	1865.31
1433	VDAC3	2182.1	-0.335098	7.72e-05	0.000319915	2711.15	2298.1	2300.39	1820.63	2093.14	1869.19
1434	PCM1	1743.84	-0.154691	0.0269717	0.064451	1805.09	1864.29	1843.38	1638.09	1706.69	1605.48
1435	TNRC6C	548.046	0.322354	0.00536869	0.0154561	408.832	504.283	545.125	671.568	567.073	591.392
1436	CBFA2T2	673.91	0.626034	1.02e-10	9.09e-10	489.193	567.433	527.706	875.248	777.263	806.62
1438	ITCH	789.906	-0.940834	3.63e-21	7.68e-20	949.254	1096.43	1080	597.59	526.568	489.595
1440	TP53INP2	507.308	1.01735	2.84e-23	6.88e-22	344.544	316.664	339.166	714.802	648.084	680.585
1442	MYH7B	106.81	2.39892	1.05e-29	3.68e-28	25.1126	38.439	28.6908	176.779	174.063	197.777
1444	TP73	194.515	-0.891455	4.69e-08	3.09e-07	255.144	256.26	254.118	165.25	99.621	136.699
1445	TOLLIP	1245.11	0.287727	0.000233644	0.000893962	1170.24	1107.41	1083.08	1302.78	1402.36	1404.8
1446	UBE2D4	224.332	0.304462	0.0399754	0.0906222	229.026	180.297	190.589	213.288	275.874	256.916
1450	THOC1	871.267	-0.334079	0.000510964	0.00183091	1052.72	882.266	983.684	699.43	823.242	786.26
1451	FKBP7	175.467	0.847539	9.79e-08	6.17e-07	132.594	116.232	121.936	225.777	259.452	196.807
1452	OSBPL6	12.414	-1.26923	0.00167956	0.00540762	19.0855	18.3043	21.5181	6.72529	1.09474	7.75596
1453	SLC1A3	433.55	-0.359938	0.000732877	0.00254282	512.296	461.268	490.817	368.93	399.579	368.408
1454	XRCC5	9169.12	-0.400128	2.34e-08	1.59e-07	11226.3	9988.65	10107.4	7529.44	8546.61	7616.35
1455	LXN	80.1305	0.661064	0.00143665	0.00468585	63.2836	64.065	55.3322	97.997	105.095	95.0105
1459	REXO1	842.922	0.351091	0.00017642	0.000688241	695.115	783.423	740.837	978.049	852.799	1007.31
1460	SAR1A	1689.52	-0.250515	0.00141043	0.00461205	2004.99	1731.59	1774.73	1493.97	1570.95	1560.89
1463	CEACAM1	49.3743	1.6261	3.89e-09	2.88e-08	21.0945	22.8804	20.4934	73.0174	99.621	59.1392
1464	SENP1	325.425	-0.895227	1.88e-14	2.38e-13	423.9	430.151	421.14	230.581	218.947	227.831
1465	DUSP13	2.92602	1.14981	0.00425591	0.0125623	0	0	0	5.76453	9.85263	1.93899
1466	CIC	952.551	0.190466	0.0449519	0.100055	809.629	903.316	954.993	1062.6	908.631	1076.14
1468	FDFT1	3235.2	0.169645	0.0246789	0.059638	3320.88	2902.14	2908.02	3208.92	3556.8	3514.42
1469	PAFAH1B3	452.218	-0.37265	0.00362298	0.0108825	620.782	435.642	478.521	361.244	413.81	403.31
1470	OPHN1	118.323	0.521321	0.003829	0.0114442	87.3917	97.9279	103.492	157.564	125.895	137.668
1472	KIF22	1297.66	-1.05225	6.31e-37	3.24e-35	1906.54	1655.62	1703	828.171	821.052	871.576
1475	PGM1	1001.95	-0.43657	1.68e-06	9.01e-06	1255.63	1103.75	1102.55	773.408	883.452	892.905
1476	DDX1	3226.98	-0.313324	5.56e-05	0.000236771	3718.67	3572.08	3443.92	2660.33	3199.91	2766.94
1477	DNM2	3350.6	-0.30426	1.15e-05	5.47e-05	3585.07	3827.43	3703.16	3160.88	2791.58	3035.49
1478	EPB41L2	4095.01	-0.56406	1.42e-17	2.31e-16	4596.6	5003.48	5070.07	3405.88	3274.36	3219.69
1481	STX7	536.215	-0.248333	0.0135225	0.035238	538.413	593.059	616.852	492.867	506.863	469.235
1482	RABL2B	273.951	1.11517	3.95e-17	6.18e-16	180.81	163.823	168.046	348.754	363.452	418.822
1486	DCT	2.30845	0.86835	0.0287654	0.0682125	0	0.915214	0	4.80378	3.28421	4.84747
1487	SLC35C2	707.101	0.190167	0.0333746	0.0775198	666.989	659.869	652.715	725.37	796.968	740.694
1488	CRYBG3	360.631	-0.584766	3.34e-05	0.000147861	347.558	483.233	473.398	334.343	269.305	255.947
1491	RFX3	71.7354	0.670032	0.0032476	0.00983451	44.1981	69.5563	48.1595	82.6249	90.8631	95.0105
1492	RIF1	1353.07	-0.64019	3.97e-12	4.07e-11	1478.63	1759.96	1716.32	1147.14	1066.27	950.105
1493	RAB21	852.871	-0.217141	0.0139937	0.0362646	956.286	930.773	864.822	779.172	839.663	746.511
1502	KIAA0020	1102.32	-0.403214	1.61e-06	8.69e-06	1269.69	1230.05	1269.57	890.62	1037.81	916.173
1508	CPOX	1934.08	-1.74368	7.3e-123	6.39e-120	3086.83	2989.09	2877.28	874.287	931.62	845.399
1509	CLDND1	1739.19	-0.473661	1.15e-09	9e-09	1975.86	2133.36	1962.25	1416.15	1569.85	1377.65
1510	MOK	101.594	0.86033	2.76e-05	0.000123568	54.2431	88.7758	67.6283	117.212	148.884	132.821
1511	HSP90AA1	46216.3	-1.02885	2.32e-56	2.99e-54	64331.3	60757.4	61250.7	29364.5	32828.9	28764.9
1512	RBL1	361.356	-1.00364	2.45e-17	3.88e-16	445.999	516.181	490.817	254.6	237.558	222.984
1513	DLGAP4	1331.03	0.206737	0.0123847	0.0325637	1239.56	1223.64	1242.93	1471.88	1284.13	1524.05
1517	NDC80	337.173	-1.3506	2.42e-27	7.43e-26	511.292	485.979	464.176	208.484	188.295	164.814
1521	CXCL2	256.139	-1.20019	1.61e-18	2.8e-17	381.711	356.018	340.191	171.014	152.168	135.729
1524	TCF7	505.525	-0.738082	1.91e-11	1.84e-10	624.8	625.091	653.74	417.928	321.852	389.737
1525	OSTM1	298.673	0.514107	2.88e-05	0.00012853	248.112	243.447	242.847	324.735	380.968	351.927
1526	CDH7	23.8104	1.11036	0.00118419	0.0039364	16.072	7.32171	16.3947	35.5479	39.4105	28.1153
1528	PCNP	1730.03	-0.415354	4.82e-08	3.16e-07	2043.16	1956.73	1936.63	1398.86	1598.31	1446.49
1529	EXD2	354.508	-1.03334	9.61e-16	1.35e-14	506.269	507.029	422.164	218.091	266.021	207.472
1535	UBA5	809.148	-0.350905	8.98e-05	0.000368334	964.322	899.656	859.699	676.372	750.989	703.853
1536	STK17B	765.892	-0.331617	0.000349975	0.00129476	793.557	886.843	882.242	664.843	728	639.867
1537	CDC14B	562.57	0.33233	0.000765379	0.00264749	455.039	511.605	524.632	616.805	645.894	621.446
1538	ZNF510	250.364	0.396018	0.00268653	0.00826956	216.972	201.347	228.502	304.559	263.831	286.97
1542	DUSP12	423.285	-0.785015	1.44e-12	1.53e-11	569.553	511.605	530.78	300.716	337.179	289.879
1543	AACS	1341.39	0.505178	3.99e-10	3.3e-09	1118.01	1019.55	1184.52	1579.48	1523.87	1622.93
1544	KIAA0141	1360.08	0.277539	0.000221426	0.000851062	1289.78	1184.29	1212.19	1462.27	1506.36	1505.63
1551	PHLPP1	966.332	0.513527	8.67e-10	6.89e-09	765.431	787.999	831.008	1175	1076.13	1162.42
1552	ATP8B1	950.621	-0.23214	0.00564848	0.0161914	995.462	1047.01	1040.04	905.031	899.873	816.315
1554	SMARCD3	104.82	0.467507	0.0138516	0.0359495	85.3827	85.1149	91.1957	131.623	101.81	133.79
1555	WDR70	539.862	0.365887	0.000899374	0.00306909	527.364	444.794	439.584	632.177	651.368	543.887
1559	BZW1	3882.02	-0.607998	8.23e-20	1.57e-18	4739.24	4689.56	4647.91	2943.75	3296.25	2975.38
1562	ME2	1934.51	-0.243338	0.000412366	0.00150791	2135.57	2068.38	2090.33	1744.73	1841.35	1726.67
1565	FAM135A	456.004	-0.353021	0.00385485	0.011509	440.976	548.213	548.199	429.458	426.947	342.232
1568	COBLL1	275.008	-0.587306	3.73e-06	1.9e-05	327.468	333.138	334.043	241.15	205.81	208.441
1571	SERTAD4	53.347	-0.921301	0.000323224	0.00120203	67.3016	73.2171	73.7763	43.234	38.3158	24.2374
1573	MRPL22	526.296	-0.319512	0.00491584	0.0142675	675.025	518.011	563.569	440.026	460.884	500.259
1574	GEMIN5	1346.61	-0.315835	2.21e-05	0.000100218	1529.86	1496.38	1457.08	1226.88	1211.87	1157.58
1576	NFE2L1	1787.56	-0.274739	0.000197335	0.000763342	1839.24	1991.51	2045.24	1667.87	1564.38	1617.12
1578	GSK3B	1471.14	0.551315	4.65e-14	5.69e-13	1176.27	1200.76	1197.84	1792.77	1678.23	1780.96
1579	ITGB5	2119.68	-0.70621	5.09e-25	1.36e-23	2745.3	2593.72	2555.53	1605.42	1596.13	1621.96
1580	ERC1	615.208	0.255407	0.0181803	0.045694	493.211	576.585	610.704	746.507	627.284	636.958
1581	XPO1	6854.31	-0.604732	1.38e-21	3.02e-20	7968.71	8493.19	8370.54	5671.34	5476.96	5145.11
1583	RNF13	466.009	-0.258591	0.0356264	0.0821066	537.409	530.824	455.979	366.048	502.484	403.31
1585	PALB2	334.82	-0.286526	0.0217553	0.0534585	332.49	390.796	382.202	318.971	320.758	263.703
1586	DOPEY1	299.53	0.523392	3.46e-05	0.000152778	215.968	261.751	256.168	375.655	332.8	354.835
1588	BCKDHB	388.85	0.85176	4.26e-14	5.22e-13	286.283	283.716	256.168	482.299	490.442	534.192
1591	ULK2	98.4151	0.698367	0.00104982	0.00352995	53.2386	93.3518	73.7763	132.584	101.81	135.729
1592	GRHL2	937.109	0.23432	0.00745301	0.0207345	801.593	881.351	898.637	1002.07	958.989	1080.02
1593	TNPO1	4159.72	-0.688975	2.98e-21	6.37e-20	4768.37	5207.57	5447.15	3282.9	3288.59	2963.75
1595	P2RX5	100.937	-0.703425	0.000256088	0.000972255	127.572	113.487	138.331	83.5857	68.9684	73.6816
1596	ITGAE	163.95	-0.381804	0.0223384	0.0546782	203.914	178.467	176.243	112.408	165.305	147.363
1597	DIS3	1637	-0.269549	0.000185962	0.00072254	1761.9	1808.46	1801.37	1552.58	1473.51	1424.19
1601	NUFIP1	365.661	-0.298844	0.00801524	0.0221039	412.85	404.525	394.498	339.147	340.463	302.482
1602	PDS5B	589.93	-0.329222	0.000499261	0.00179432	652.926	675.428	644.518	537.062	534.231	495.412
1603	OXCT1	911.533	-0.294611	0.000348718	0.00129061	969.344	1006.74	1039.02	813.76	838.568	801.772
1604	RRAGB	151.549	1.11759	5.21e-12	5.3e-11	99.4457	89.691	92.2204	207.523	200.337	220.075
1607	SLC27A5	78.9898	0.435122	0.0474273	0.104934	82.3692	61.3194	55.3322	81.6642	87.5789	105.675
1608	ZNF324	364.939	0.23464	0.0377069	0.0862389	348.562	340.46	315.599	399.674	373.305	412.035
1611	ZNF586	151.89	0.615904	0.000116765	0.000469304	120.54	118.063	117.837	197.916	188.295	168.692
1612	ZNF446	101.297	0.816281	2.6e-05	0.00011699	70.3151	65.8954	79.9243	142.192	112.758	136.699
1617	CHMP2B	1296.55	-0.32022	8.28e-05	0.00034162	1515.79	1375.57	1431.47	1073.16	1222.82	1160.49
1618	SMAP2	425.583	-0.356669	0.00169122	0.00544152	517.319	455.777	463.151	330.5	394.105	392.645
1620	ZMPSTE24	1490.07	-0.295836	8.72e-05	0.000358332	1681.54	1584.24	1664.07	1290.29	1414.4	1305.91
1621	STARD7	3192.76	-0.3011	3.28e-05	0.00014539	3781.95	3395.44	3402.93	2764.09	3042.27	2769.85
1622	NOA1	634.97	-1.66401	8.61e-60	1.27e-57	1056.74	909.723	940.648	301.677	313.095	287.94
1623	REST	741.882	0.505256	2.19e-07	1.32e-06	553.481	616.854	665.012	940.579	839.663	835.704
1625	SSH1	711.915	0.471251	8.23e-07	4.63e-06	577.589	601.296	607.63	901.188	750.989	832.796
1626	GSTP1	12950.6	-0.670328	2.87e-15	3.88e-14	18349.2	14756	14696.9	9211.72	10404.4	10285.4
1627	APLP2	5829.49	-0.50818	1.42e-18	2.49e-17	7003.39	6735.98	6810.99	4766.31	4866.1	4794.15
1628	KIAA1467	182.465	-0.824841	5.16e-08	3.36e-07	243.089	249.853	211.082	129.702	137.937	123.126
1631	EIF3I	4950.55	-0.258216	0.00097085	0.00329084	6031.03	5096.83	5059.83	4257.11	4735.83	4522.69
1633	COL16A1	258.749	-0.789666	8.4e-09	5.99e-08	320.436	336.799	331.993	175.818	166.4	221.045
1634	TXLNA	1769.06	-0.515032	9.94e-11	8.83e-10	1902.53	2117.81	2232.76	1515.11	1395.79	1450.36
1635	APOB	15.3616	-1.33195	0.0010792	0.00361926	37.1666	9.15214	27.6661	1.92151	6.56842	9.69495
1637	AGBL5	682.202	0.501556	3.03e-08	2.03e-07	558.503	545.468	587.137	790.701	780.547	830.857
1639	KIF3C	385.52	1.31023	1.53e-29	5.31e-28	200.9	212.33	243.872	568.767	546.273	540.978
1640	RAB10	2474.49	-0.625123	6.32e-20	1.22e-18	3026.56	3086.1	2902.89	1957.06	2018.69	1855.61
1642	HADHA	4336.03	-0.332421	2.31e-06	1.22e-05	5193.28	4611.76	4704.27	3711.4	4057.09	3738.37
1643	MAPRE3	318.157	-0.34535	0.00447336	0.0131317	360.616	349.612	360.684	264.208	261.642	312.177
1644	CAD	2605.99	-0.509513	5.28e-12	5.35e-11	2907.03	3093.42	3194.92	2303.89	2015.41	2121.25
1645	CD59	1704.01	-0.286733	0.000943434	0.00320807	2072.29	1756.3	1794.2	1420	1664	1517.26
1648	ATRX	1303.12	0.428881	2.68e-05	0.000120291	951.263	1205.34	1167.1	1637.13	1549.05	1308.82
1649	TAF9	296.129	-0.811594	1.49e-08	1.04e-07	439.972	351.442	346.339	182.543	252.884	203.594
1652	MECOM	46.2541	-0.867011	0.00103861	0.00349948	67.3016	62.2346	54.3076	36.5087	25.1789	31.9933
1653	SCAMP1	728.79	0.529828	8.94e-09	6.36e-08	582.611	613.194	588.161	858.915	926.147	803.711
1654	PREP	800.788	-0.537136	3.22e-10	2.71e-09	966.331	927.112	954.993	637.941	676.547	641.806
1656	SEH1L	1348.45	-0.251277	0.000966376	0.00327639	1492.69	1475.33	1430.44	1188.45	1301.64	1202.17
1657	WDR47	158.158	-0.405835	0.014637	0.0377892	155.698	206.838	180.342	142.192	145.6	118.278
1658	WDFY1	671.391	-0.613754	1.5e-09	1.16e-08	750.363	874.945	815.638	541.866	571.452	474.083
1659	OVGP1	141.436	0.792255	1.43e-05	6.66e-05	115.518	83.2845	106.566	159.485	218.947	164.814
1660	SLC25A24	1237.24	-0.298052	9.25e-05	0.000378271	1309.87	1394.79	1391.5	1093.34	1137.43	1096.5
1663	IGSF9	294.881	0.634281	4.74e-07	2.75e-06	201.905	245.277	241.822	354.519	352.505	373.255
1664	ABCB1	4783.74	0.415879	1.48e-11	1.44e-10	4127.5	4025.11	4133.52	5440.76	5702.48	5273.08
1667	CPNE3	1659.88	-0.149277	0.0430144	0.0963211	1742.81	1785.58	1709.15	1516.07	1673.85	1531.8
1668	RRN3	613.15	-0.85763	2.19e-19	4.08e-18	807.62	772.441	796.169	411.203	461.979	429.486
1669	CTTN	3726.47	0.195016	0.00803791	0.0221601	3140.07	3665.43	3614.01	4063.99	3822.82	4052.49
1670	WNT11	30.7392	1.13254	0.000310662	0.00115844	23.1035	12.813	16.3947	39.391	39.4105	53.3222
1672	DDHD2	547.52	0.408343	4.33e-05	0.000187788	454.035	491.47	462.127	612.962	672.168	592.361
1673	TTC39A	369.659	0.367816	0.00196223	0.00621382	358.607	283.716	323.796	429.458	425.852	396.523
1674	EPS15	585.424	-0.602294	1.53e-09	1.18e-08	648.908	734.002	738.788	454.437	490.442	445.968
1675	ORC1	822.341	-1.16169	6.86e-39	3.98e-37	1188.33	1082.7	1148.66	531.298	491.537	491.534
1678	ATG16L1	693.826	-0.392402	2.21e-05	0.000100216	793.557	819.117	753.133	566.846	593.347	636.958
1679	USP40	599.025	0.364653	0.000170407	0.000667488	498.233	518.011	552.298	715.763	669.979	639.867
1681	RAD54L	362.213	-1.26064	5.87e-23	1.4e-21	461.066	508.859	572.791	238.267	200.337	191.96
1682	MAST2	2164.43	0.156859	0.0354285	0.0816897	1944.72	2080.28	2113.9	2303.89	2124.88	2418.89
1683	DNAJA1	2701.61	-0.352766	4.26e-06	2.16e-05	3192.31	2815.2	3090.41	2254.89	2564.97	2291.89
1686	NFX1	1104.67	-0.315935	0.00010185	0.000412714	1145.13	1261.17	1272.64	1000.15	951.326	997.61
1688	DIMT1	628.993	-0.27964	0.00428554	0.0126381	667.994	685.495	717.27	543.787	626.189	533.222
1693	EPDR1	1164.58	0.626341	4.74e-15	6.32e-14	971.353	874.945	894.538	1379.64	1459.28	1407.71
1695	SEPHS1	1176.23	-0.54267	2.1e-12	2.2e-11	1421.37	1346.28	1422.24	929.05	969.936	968.525
1696	MRPL28	1611.52	-0.359415	6.99e-05	0.000291886	2049.18	1680.33	1710.18	1323.92	1524.97	1380.56
1699	CEACAM6	25.2536	-1.39985	4.62e-05	0.000199707	47.2116	42.0999	27.6661	15.3721	6.56842	12.6034
1701	RBM22	1354.84	-0.341918	6.28e-06	3.1e-05	1577.07	1471.66	1499.09	1232.65	1198.74	1149.82
1703	ERO1LB	289.076	0.380419	0.00216398	0.00680238	245.099	251.684	254.118	340.107	344.842	298.604
1706	TXLNG	853.356	-0.304823	0.000241167	0.000920144	939.209	930.773	962.166	780.133	765.221	742.633
1708	LAT2	103.592	-0.487518	0.0164183	0.0417668	102.459	116.232	147.553	74.9389	76.6315	103.736
1710	ZW10	481.702	0.555883	2.17e-07	1.31e-06	380.706	378.899	405.77	540.905	637.136	546.795
1715	MTMR2	974.402	-0.540362	3.73e-11	3.49e-10	1187.32	1145.85	1136.36	775.329	770.694	830.857
1717	HSD17B14	7.94154	1.23697	0.00415229	0.0122979	3.01351	3.66086	1.02467	19.2151	3.28421	17.4509
1721	SRRT	4326.93	-0.419245	1.11e-11	1.09e-10	5094.83	4887.24	4881.53	3614.36	3653.13	3830.47
1722	BAX	772.911	-0.637118	1.1e-09	8.63e-09	1001.49	865.793	963.191	533.219	583.494	690.28
1723	NLK	336.203	0.735557	3.28e-10	2.76e-09	245.099	244.362	263.34	420.811	399.579	444.029
1724	PIGS	821.431	-0.927041	3.55e-26	1.01e-24	1096.92	1037.85	1103.57	570.689	532.042	587.514
1727	ATXN7L3	1544.61	0.459983	4.46e-10	3.66e-09	1351.06	1230.05	1315.68	1762.99	1783.33	1824.59
1729	PSMC5	1726.53	-0.544954	6.22e-08	4.02e-07	2355.56	1856.05	1946.88	1330.65	1596.13	1273.92
1734	LPCAT2	653.16	-0.456758	4.21e-07	2.46e-06	746.345	762.373	761.331	545.709	567.073	536.131
1736	OGFOD1	1031.92	-0.338768	5.62e-05	0.00023894	1239.56	1108.32	1112.79	887.738	950.231	892.905
1738	NOP14	1684.28	-0.485737	4.93e-11	4.54e-10	2010.01	1853.31	2039.1	1444.01	1390.31	1368.93
1739	ADD1	2960.81	-0.47419	1.05e-13	1.24e-12	3494.66	3406.43	3436.75	2556.57	2404.04	2466.39
1741	TXNDC16	165.97	-0.657073	3.22e-05	0.00014273	193.869	225.143	193.663	114.33	137.937	130.882
1742	C14orf166	2591.64	-0.197254	0.0121214	0.0319237	2973.33	2564.43	2771.74	2271.23	2605.47	2363.63
1744	GMCL1	926.673	0.223646	0.00703587	0.0196677	810.633	890.503	861.748	1013.6	974.315	1009.24
1746	KLHL42	675.394	-0.396745	5.26e-05	0.000225122	723.241	751.391	832.033	615.844	596.631	533.222
1747	GNAS	7592.88	-0.218221	0.00144177	0.00470016	8890.85	7768.34	7850.01	6773.32	7084.04	7190.74
1748	DNM1L	1707.32	-0.631132	3.64e-19	6.67e-18	2058.22	2056.49	2116.97	1356.59	1366.23	1289.43
1749	PTHLH	4.18598	0.863792	0.0449782	0.100102	1.0045	1.83043	2.04934	3.84302	7.66315	8.72545
1751	ERGIC2	595.175	-0.30673	0.00233765	0.00729474	689.088	667.191	619.926	487.103	581.305	526.436
1753	AURKA	1463.28	-1.23857	1.47e-56	1.92e-54	2163.7	2029.95	1984.79	826.249	914.105	860.911
1757	RFX2	136.036	-0.965309	8.5e-09	6.06e-08	178.801	189.449	176.243	89.3502	94.1473	88.224
1758	METTL2A	337.425	-0.342468	0.00299726	0.00914564	396.778	375.238	361.709	288.227	309.81	292.787
1759	SULT2B1	244.69	-1.99957	1.26e-35	6.02e-34	454.035	399.949	331.993	75.8997	99.621	106.644
1761	CNOT3	1446.64	-0.187292	0.0230586	0.0561807	1495.7	1550.37	1579.02	1366.19	1221.73	1466.85
1764	DDX18	2159.9	-0.529572	4.16e-15	5.57e-14	2520.3	2612.94	2528.89	1788.93	1803.03	1705.34
1765	KHSRP	6848.76	-0.395146	9.13e-10	7.24e-09	7567.92	7956.87	7834.64	6078.7	5509.81	6144.66
1768	EDEM2	296.417	-0.522049	4.43e-05	0.000191849	374.679	330.392	346.339	234.424	272.589	220.075
1771	TPX2	2948.78	-1.26618	4.66e-78	1.3e-75	4275.16	4129.45	4110.98	1726.48	1815.07	1635.54
1772	FER1L4	243.874	-0.443255	0.00361118	0.0108555	220.99	327.647	298.179	214.248	185.01	217.167
1773	PDRG1	367.462	-0.462132	0.00110373	0.00368804	516.314	367.916	397.572	265.168	360.168	297.635
1774	EPB41L1	901.22	-0.30439	0.000788452	0.00272046	1005.51	924.366	1062.58	852.19	744.421	818.254
1776	DOCK9	805.997	-0.229178	0.0155313	0.0397942	804.606	870.369	937.574	807.034	711.579	704.823
1777	ANKRD10	1074.49	0.26519	0.000690625	0.00241143	946.241	987.516	991.882	1156.75	1160.42	1204.11
1780	C3orf18	126.209	0.714441	4.29e-05	0.000186449	93.4187	106.165	82.9984	157.564	153.263	163.845
1783	KIF9	170.062	1.23374	2.86e-15	3.88e-14	106.477	94.2671	97.3438	236.346	256.168	229.77
1784	ARHGAP28	135.575	-0.704607	4.03e-05	0.000175794	163.734	163.823	180.342	107.605	111.663	86.285
1789	SMOX	149.689	0.371394	0.0205485	0.0508759	128.576	141.858	118.862	176.779	165.305	166.753
1791	FKBP1A	3414.02	-0.672757	1.05e-19	2e-18	4611.67	4016.88	3975.72	2531.59	2690.86	2657.39
1792	NSFL1C	2004.04	-0.657458	5.29e-17	8.16e-16	2690.06	2392.37	2287.07	1494.94	1569.85	1589.97
1795	ZNF343	156.484	0.750225	2.63e-06	1.38e-05	117.527	111.656	116.813	179.661	197.053	216.197
1797	CPXM1	5.18718	1.63964	0.000145357	0.000574861	0	0	1.02467	12.4898	9.85263	7.75596
1798	MAVS	3090.43	0.472947	3.3e-10	2.77e-09	2444.96	2585.48	2724.6	3820.92	3295.16	3671.48
1799	LZTS3	79.6822	0.80911	0.000228909	0.000877373	47.2116	70.4715	51.2336	100.879	91.9578	116.339
1801	XRN2	3654.51	-0.162102	0.00797885	0.0220225	3860.3	3881.42	3839.44	3444.31	3540.38	3361.24
1803	DYNLL1	4607.4	-0.252198	0.00240872	0.00749831	5610.14	4539.46	4888.71	3868.96	4466.52	4270.62
1804	TESC	238.664	-0.287996	0.0370086	0.0847849	276.238	276.395	236.699	212.327	193.768	236.557
1805	SNX5	3522.43	-0.221043	0.00123913	0.00410275	3896.46	3696.55	3786.16	3096.51	3486.73	3172.19
1810	ESF1	784.385	-0.329717	0.00195323	0.00618738	882.957	866.708	874.044	688.861	810.105	583.636
1814	SLC8B1	794.163	-0.395278	4.24e-06	2.15e-05	887.98	917.96	903.76	703.273	699.536	652.47
1815	TMEM230	1164.03	0.252565	0.000956833	0.00324848	1072.81	1057.99	1054.39	1257.63	1231.58	1309.79
1816	DZANK1	36.1526	0.998844	0.000529334	0.00189181	23.1035	21.9651	22.5428	45.1555	45.9789	58.1697
1817	KDM2B	612.696	0.471136	2.83e-06	1.48e-05	468.098	529.909	538.977	760.918	657.936	720.335
1820	TASP1	191.403	0.448531	0.00406147	0.0120548	151.68	158.332	172.145	189.269	262.737	214.258
1821	OAS1	704.229	0.382212	5.38e-05	0.000230013	646.899	617.77	565.618	779.172	853.894	762.023
1824	PXN	2905.32	-0.269162	0.00116869	0.00389024	2807.58	3329.55	3397.81	2715.09	2440.17	2741.73
1827	KIF16B	283.517	-0.464423	0.000261032	0.000988104	311.396	364.255	313.549	245.953	225.516	240.435
1828	TRMT6	1162.81	-0.353803	1.59e-05	7.38e-05	1380.19	1278.55	1258.3	979.01	1087.07	993.732
1833	ERP29	3654.83	-0.19035	0.00991843	0.0267998	4275.16	3716.68	3700.09	3262.72	3506.44	3467.88
1835	FUS	5627.09	-0.937868	2.26e-58	3.2e-56	7537.78	7321.71	7345.87	3778.65	3875.37	3903.19
1836	IGBP1	829.825	0.538823	5.89e-07	3.38e-06	788.534	593.974	640.419	891.581	1054.23	1010.21
1837	FXYD5	1882.34	-0.814155	9.09e-25	2.4e-23	2634.81	2236.78	2341.37	1373.88	1316.97	1390.26
1839	GRAMD1A	83.3289	1.0009	2.98e-06	1.55e-05	53.2386	45.7607	62.5049	98.9578	110.568	128.943
1842	CDIP1	31.8642	-0.882521	0.00508185	0.014705	44.1981	43.0151	42.0115	26.9011	9.85263	25.2069
1845	GANAB	5785.15	1.25793	1.38e-101	7.6e-99	3376.13	3344.19	3485.93	8288.43	8012.37	8203.86
1846	GMIP	670.563	0.629332	3.11e-10	2.62e-09	517.319	541.807	515.41	826.249	725.81	896.783
1848	BIRC5	1066.21	-1.3415	8.56e-43	6.04e-41	1684.55	1363.67	1554.43	620.648	634.947	539.039
1851	OTUB2	250.622	1.23335	8e-20	1.53e-18	146.657	141.858	153.701	343.95	331.705	385.859
1856	ANKRD24	26.5373	1.34549	3.28e-05	0.000145248	12.054	14.6434	12.2961	40.3517	37.221	42.6578
1858	RCOR1	811.187	-0.208537	0.0189453	0.0473141	819.674	886.843	904.785	798.388	731.284	726.152
1860	LTBP4	226.148	0.303697	0.0386653	0.0881398	162.729	226.973	215.181	242.11	245.221	264.672
1861	BLVRB	683.826	-0.434185	1.25e-05	5.93e-05	875.926	754.136	731.615	544.748	603.2	593.331
1863	SPTLC1	1111.28	-0.286378	0.000245126	0.000933767	1205.4	1273.98	1186.57	1014.56	997.305	989.854
1864	PAPOLA	3737.81	-1.3482	1.27e-90	5.55e-88	5418.28	5375.97	5332.39	2161.7	2184	1954.5
1865	CCNK	184.078	-0.433035	0.00393955	0.0117328	189.851	209.584	237.724	155.642	156.547	155.119
1866	PCBP4	482.686	0.582896	1.13e-07	7.02e-07	419.882	358.764	377.079	596.629	523.284	620.477
1868	YPEL3	213.43	0.755541	7.44e-08	4.75e-07	172.774	151.926	147.553	276.697	257.263	274.367
1869	MRPS33	646.527	0.356565	0.00233038	0.00727558	659.958	492.385	544.1	681.175	828.715	672.829
1873	ICAM1	746.256	-0.280666	0.00213198	0.006704	800.588	824.608	834.082	701.351	613.052	703.853
1878	MUL1	476.703	0.499665	9.77e-07	5.43e-06	410.841	384.39	386.301	535.141	563.789	579.758
1883	DNAJB11	1555.88	-0.907792	7.67e-23	1.81e-21	2191.82	2003.4	1907.94	971.323	1228.29	1032.51
1884	P3H2	23.3928	0.712448	0.0323371	0.0755107	15.0675	19.2195	15.3701	30.7442	24.0842	35.8713
1886	CHRD	7.83712	-1.00624	0.0177227	0.0446545	13.0585	13.7282	9.22204	2.88227	3.28421	4.84747
1888	RAB11FIP3	834.636	0.444272	1.75e-07	1.06e-06	681.052	691.902	744.936	957.873	973.22	958.83
1889	GNPTG	739.912	0.773047	6.73e-18	1.12e-16	548.458	531.739	553.322	946.344	882.357	977.251
1890	ZNF268	220.874	0.878298	4.16e-10	3.43e-09	155.698	143.689	162.923	314.167	271.495	277.275
1891	GOLGA3	1544.04	0.353548	0.000165057	0.000647983	1184.31	1444.21	1432.49	1917.67	1592.84	1692.74
1895	MCOLN1	310.229	-0.397177	0.00149471	0.00485384	372.67	350.527	337.117	233.464	283.537	284.062
1896	USP48	1278.16	-0.410518	4.34e-08	2.86e-07	1416.35	1457.94	1506.27	1082.77	1093.64	1112.01
1898	PDPR	484.035	0.971006	3.65e-20	7.12e-19	303.36	323.071	348.388	679.254	614.147	635.989
1900	GLG1	3199.91	0.192955	0.0026761	0.00823875	2860.82	3089.76	3004.34	3476.97	3368.5	3399.05
1901	KIF4A	621.979	-1.27124	7.67e-35	3.54e-33	887.98	918.875	840.23	347.793	408.337	328.659
1902	TNRC6A	1994.69	-0.320075	0.000701813	0.00244541	1904.54	2403.35	2345.47	1961.86	1672.76	1680.13
1903	PLEKHG2	605.901	-0.444234	1.48e-05	6.9e-05	616.764	727.595	755.183	526.494	492.631	516.741
1907	EXOC1	452.919	-0.325915	0.00234393	0.0073108	525.355	485.979	502.089	393.91	437.894	372.286
1908	RBM27	334.808	-0.886985	4.87e-14	5.94e-13	409.837	459.438	439.584	228.66	238.652	232.679
1910	OSBPL8	696.499	-0.292151	0.00516366	0.0149193	682.057	821.862	799.243	685.018	629.473	561.337
1911	DTX2	868.734	-0.449613	1.13e-07	7.03e-07	1026.6	1010.4	976.512	767.643	697.347	733.908
1913	PUS7	1254.1	-0.197022	0.0106122	0.028435	1293.8	1330.72	1396.63	1210.55	1161.52	1131.4
1921	TXNL1	1623.58	-0.478992	1.78e-08	1.22e-07	2094.39	1854.22	1730.67	1272.04	1389.22	1400.92
1925	ITGA6	4233.44	-0.510437	3.2e-14	3.96e-13	4636.78	5200.25	5099.79	3583.62	3480.17	3400.02
1927	pk	1547.74	-0.588195	1.76e-12	1.86e-11	1748.84	1984.18	1851.58	1310.47	1267.7	1123.64
1929	FH	1838.33	-0.678433	1.01e-15	1.41e-14	2495.18	2163.57	2140.54	1306.63	1517.3	1406.74
1930	SEL1L3	1821.74	-0.180458	0.0103544	0.0278449	1890.47	1920.12	1999.13	1723.59	1644.29	1752.85
1932	CDV3	3206.16	-0.227299	0.000268226	0.00101235	3473.57	3416.49	3487.98	2898.6	3041.18	2919.15
1933	MYO15A	4.55106	1.04802	0.014759	0.0380583	1.0045	2.74564	0	9.60755	3.28421	10.6644
1934	ALKBH5	1108.76	-0.338274	5.16e-05	0.00022123	1311.88	1169.64	1237.8	982.853	921.768	1028.63
1939	ORC6	482.295	-1.36232	2.81e-32	1.14e-30	765.431	686.411	642.469	298.795	240.842	259.825
1947	TMEM101	338.371	0.730565	4.83e-08	3.17e-07	301.351	220.567	235.674	377.577	451.031	444.029
1949	CCDC80	60.4093	1.58212	1.83e-10	1.59e-09	33.1486	22.8804	27.6661	85.5072	87.5789	105.675
1952	PPP2R3C	94.1067	-0.783423	9.13e-05	0.000373916	117.527	114.402	129.109	58.6061	81.0105	63.9867
1957	SLC7A8	4462.66	0.589065	1.89e-16	2.78e-15	3547.9	3503.44	3624.26	5656.93	4856.25	5587.2
1958	OSGEP	621.46	-0.372122	0.000112946	0.000454902	744.336	696.478	665.012	514.004	574.736	534.192
1961	SCFD1	518.485	-0.4581	6.98e-05	0.000291583	689.088	535.4	579.964	400.635	477.305	428.517
1962	G2E3	416.108	-0.692682	1.76e-10	1.53e-09	492.206	543.637	511.311	322.814	299.958	326.72
1964	HNRNPC	13167.1	-0.626637	6.21e-19	1.12e-17	17219.2	15226.4	15555.5	9825.64	11125.8	10049.8
1966	SUPT16H	6436.5	-0.226853	0.000235231	0.000899632	6920.01	6779.91	7131.71	5938.43	6184.16	5664.76
1968	GEMIN2	214.793	-0.639402	9.37e-06	4.52e-05	291.306	255.345	241.822	150.839	181.726	167.723
1969	TGM1	59.7102	-1.34923	9.53e-08	6.01e-07	78.3512	103.419	81.9737	30.7442	40.5052	23.2679
1970	TINF2	590.872	-0.248543	0.0126021	0.0330722	691.097	590.313	645.543	516.886	568.168	533.222
1974	TRPM7	1313.99	-0.22554	0.00610088	0.0173385	1303.84	1491.8	1456.06	1256.67	1231.58	1144
1975	TYRO3	558.997	-0.603966	3.61e-10	3.01e-09	658.953	667.191	700.875	442.908	456.505	427.547
1976	WDR76	392.701	-1.37677	3.2e-32	1.29e-30	586.629	559.196	563.569	233.464	223.326	190.021
1978	SNAP23	549.667	0.399879	3.09e-05	0.000137501	466.089	468.59	484.669	649.47	617.431	611.751
1980	PHGDH	980.174	-0.752042	3.54e-16	5.12e-15	1385.21	1150.42	1163	713.841	726.905	741.663
1981	COL9A3	47.7157	0.63003	0.015585	0.0399053	32.1441	44.8455	31.7648	52.8415	64.5894	60.1087
1982	EZR	7053.37	-0.786534	6.26e-42	4.2e-40	8972.21	8935.24	8906.44	5342.76	5138.69	5024.89
1984	AGO1	791.211	-0.364338	0.00263495	0.00812637	767.44	949.077	962.166	831.053	580.21	657.317
1986	CLSPN	832.642	-1.43466	4.05e-36	1.96e-34	1055.73	1279.47	1330.02	523.612	401.768	405.249
1987	RFFL	288.89	-0.454909	0.000247977	0.000943134	339.522	331.308	334.043	220.013	249.6	258.855
1988	UNC13D	1599.2	-0.509954	1.04e-10	9.22e-10	1816.14	1903.65	1925.36	1380.61	1197.64	1371.84
1990	DPYSL2	2022.95	-0.562991	8.95e-14	1.07e-12	2307.34	2496.7	2443.84	1750.5	1526.06	1613.24
1991	TGFB2	483.194	1.39978	3.45e-41	2.22e-39	250.121	261.751	276.661	710.959	709.389	690.28
1993	NUP50	3373.43	-0.877015	2.85e-42	1.97e-40	4289.22	4250.25	4581.3	2356.73	2397.47	2365.57
1994	CDC45	594.702	-1.39864	3.43e-43	2.46e-41	931.173	841.082	823.836	318.01	344.842	309.269
1995	COMT	1005.21	-0.43659	2.51e-06	1.32e-05	1300.83	1081.78	1091.27	808.956	859.368	889.027
1999	ECHDC1	1318.31	-0.528437	1.25e-08	8.75e-08	1750.85	1471.66	1456.06	1019.36	1182.32	1029.6
2000	LRRFIP2	619.792	-0.981546	5.72e-24	1.44e-22	768.444	876.775	829.984	408.321	428.042	407.188
2003	HDAC6	750.145	0.541896	4.38e-06	2.21e-05	499.238	706.545	618.901	929.05	780.547	966.586
2007	CDC6	1395.92	-1.81023	3.95e-99	2.11e-96	2275.2	1978.69	2281.94	641.784	606.484	591.392
2008	UPRT	153.946	0.881616	1.31e-07	8.11e-07	119.536	100.674	99.3931	176.779	226.61	200.685
2009	CDC23	1142.79	-0.23396	0.00310651	0.00944161	1229.51	1202.59	1275.72	1058.75	1092.55	997.61
2011	CBX5	2723.99	-0.685564	1.28e-15	1.78e-14	3070.76	3555.61	3470.56	2341.36	1945.35	1960.32
2013	SUCO	1625.45	-0.154955	0.0378335	0.0864792	1636.33	1786.5	1716.32	1579.48	1572.04	1462
2014	MSH2	2156.1	-0.672674	2.36e-22	5.42e-21	2608.69	2731	2618.03	1680.36	1714.36	1584.15
2015	MAP3K1	579.58	-0.762957	1.5e-12	1.59e-11	657.949	779.762	757.232	474.613	418.189	389.737
2016	DHPS	769.43	-0.286772	0.00192749	0.00611691	915.101	798.982	825.885	658.117	687.494	730.999
2017	HOOK2	1218.18	0.316301	9.33e-05	0.00038119	1010.53	1157.75	1083.08	1316.23	1345.43	1396.07
2021	TMEM38B	245.074	-0.469976	0.000484663	0.00175002	276.238	306.597	273.587	183.504	212.379	218.136
2024	NUP188	1750.11	-0.663274	1.14e-18	2.02e-17	2090.37	2095.84	2260.42	1396.94	1268.8	1388.32
2025	CRAT	1806.89	0.908018	5.46e-38	2.99e-36	1235.54	1282.22	1240.88	2359.61	2285.81	2437.31
2027	NANS	1058.67	-0.305843	0.00225504	0.00705985	1373.15	1038.77	1104.6	920.403	943.663	971.434
2028	TBC1D2	461.11	-1.1442	1.51e-24	3.95e-23	614.755	691.902	606.605	279.58	261.642	312.177
2029	DFNB31	273.04	0.489888	0.00010402	0.000420888	206.927	240.701	230.551	326.657	316.379	317.025
2031	CWF19L1	381.339	-0.593877	7.27e-07	4.11e-06	524.35	445.709	410.893	305.52	292.295	309.269
2034	IKZF5	284.815	-0.366827	0.00396849	0.0118043	297.333	341.375	325.845	263.247	256.168	224.923
2039	SORBS1	769.962	0.411136	7.01e-05	0.000292537	574.575	731.256	672.184	963.637	829.81	848.308
2044	WAC	3288.43	-0.382865	2.62e-09	1.97e-08	3598.13	3776.17	3799.48	2941.83	2852.88	2762.09
2046	NUBP2	667.523	-0.253326	0.0179593	0.0451974	791.548	654.378	735.714	564.924	569.263	689.311
2048	SMIM24	8.7293	0.829405	0.0496488	0.109085	2.009	7.32171	5.12336	8.6468	18.6105	10.6644
2053	FKBP5	663.43	-0.604779	4.47e-10	3.67e-09	803.602	820.032	782.849	573.571	525.473	475.052
2055	BRPF3	798.018	0.387984	1.81e-05	8.31e-05	636.854	697.393	736.739	912.717	865.936	938.471
2056	MRPS18A	655.966	-0.445602	6.1e-06	3.02e-05	819.674	752.306	700.875	513.043	576.926	572.971
2058	TMEM14A	275.552	-0.321073	0.0294841	0.0696338	301.351	311.173	307.401	195.994	307.621	229.77
2059	EFHC1	157.114	0.771436	1.89e-05	8.68e-05	83.3737	139.113	119.887	187.347	186.105	226.862
2061	HSP90AB1	55108.7	-0.264774	1.96e-05	8.95e-05	63810	57586.2	59135.8	48194.4	52153.2	49772.9
2063	CDC5L	1675.77	-0.440386	5.27e-10	4.28e-09	1900.52	1909.14	1983.76	1376.76	1459.28	1425.16
2064	ITPR3	2466.31	-0.888218	1.07e-06	5.89e-06	2583.58	3618.76	3505.4	1970.51	1472.42	1647.17
2065	ZNF184	152.499	0.80384	1.89e-06	1.01e-05	123.554	94.2671	110.664	171.975	216.758	197.777
2067	SIRT1	440.128	-0.220705	0.0412063	0.0930731	448.008	489.64	485.694	418.889	370.021	428.517
2068	HNRNPH3	2555	-0.600338	3.8e-18	6.42e-17	3208.38	3009.22	3028.93	2067.55	2095.33	1920.57
2069	IFT74	307.402	0.687942	4.7e-08	3.09e-07	260.166	224.227	217.23	352.597	407.242	382.95
2072	ABL1	1359.26	0.801164	1.84e-25	5.06e-24	978.385	976.534	1011.35	1788.93	1630.06	1770.3
2073	ACOT7	1239.17	-0.450005	5.21e-08	3.4e-07	1520.82	1472.58	1304.41	1051.07	1023.58	1062.57
2074	SH3GLB1	1132.14	-0.476302	1.25e-09	9.73e-09	1369.14	1321.57	1265.47	948.265	964.463	923.928
2075	CDC7	436.12	-1.30603	1.03e-31	4.04e-30	649.913	621.43	599.433	251.718	269.305	224.923
2078	SCD	6280.15	0.443964	4.34e-10	3.57e-09	5088.81	5754.87	5100.81	7631.28	6830.06	7275.09
2081	ERMP1	344.026	0.506621	5.29e-05	0.000226223	263.18	307.512	277.686	445.79	417.094	352.896
2083	NRP1	1347.39	0.337818	3.68e-06	1.88e-05	1182.3	1183.37	1201.94	1517.99	1526.06	1472.66
2084	HSD17B7P2	48.0411	0.644692	0.0160198	0.0408826	25.1126	47.5911	35.8635	54.763	58.021	66.8951
2085	PRTFDC1	488.742	-0.32544	0.00139194	0.00455543	519.328	541.807	571.766	430.418	453.221	415.913
2089	FAM21A	1216.74	0.376472	1.31e-06	7.16e-06	1033.63	1116.56	1021.6	1364.27	1410.02	1354.38
2090	MAST3	347.999	0.862828	3.58e-13	4.04e-12	217.977	260.836	256.168	466.927	448.842	437.242
2091	MZF1	515.388	0.533273	9.66e-07	5.37e-06	404.814	434.727	420.115	621.609	535.326	675.738
2092	OCEL1	135.751	0.779582	1.19e-05	5.64e-05	99.4457	83.2845	112.714	149.878	176.253	192.929
2094	KCNK6	315.301	0.842717	2.8e-10	2.37e-09	242.085	220.567	208.008	341.068	430.231	449.846
2095	CATSPERG	22.3172	0.918002	0.00649978	0.0183342	14.063	14.6434	13.3207	35.5479	26.2737	30.0543
2096	PSMD8	3382.96	-0.52585	2.32e-10	1.99e-09	4527.29	3575.74	3892.73	2693.96	2749.98	2858.07
2097	FBXL19	930.931	1.08245	5.7e-33	2.38e-31	641.877	575.67	564.594	1279.73	1179.03	1344.69
2100	SETD1A	1331.92	0.172456	0.0391868	0.0891597	1182.3	1261.17	1312.6	1471.88	1284.13	1479.45
2101	BCL7C	237.011	-0.298636	0.0415336	0.0936585	314.409	250.769	221.329	215.209	216.758	203.594
2104	CIRBP	1760.43	0.606441	9.97e-17	1.51e-15	1422.37	1437.8	1318.75	2048.33	2150.06	2185.24
2106	C19orf26	197.551	0.447415	0.0042375	0.0125098	152.684	153.756	192.638	231.542	194.863	259.825
2111	HNRNPM	4654.19	-0.579794	3.23e-20	6.34e-19	5775.89	5483.96	5485.06	3562.48	3817.34	3800.42
2114	TECR	1781.34	-0.581955	2.02e-10	1.74e-09	2447.97	1950.32	2021.68	1349.86	1390.31	1527.92
2116	CDC34	1422.49	0.353267	6.17e-05	0.00026055	1403.29	1173.3	1166.08	1524.72	1570.95	1696.62
2117	MTAP	876.172	-0.883847	4.5e-24	1.14e-22	1110.98	1115.65	1189.64	579.335	653.557	607.873
2118	MISP	3191	-0.28824	5.11e-05	0.000218964	3822.13	3354.26	3356.82	2895.72	2838.65	2878.43
2119	CEP170B	3010.53	0.243544	0.0037746	0.0112974	2502.21	2960.72	2801.45	3506.76	2924.04	3368.02
2120	POLR2E	3434.79	-0.46144	3.26e-08	2.18e-07	4357.53	3712.11	3884.53	2632.47	2835.37	3186.73
2124	IZUMO4	18.7259	0.850326	0.0173944	0.0439136	9.04052	16.4739	10.2467	24.0189	27.3684	25.2069
2125	RASSF7	858.169	-0.625879	1.7e-11	1.65e-10	1159.2	971.957	1000.08	664.843	656.842	696.097
2126	GADD45B	305.044	-0.810364	2.25e-10	1.93e-09	396.778	399.033	375.03	191.19	220.042	248.191
2130	MKNK2	2693.31	1.27814	1.44e-69	3.02e-67	1506.75	1586.98	1603.61	3786.34	3590.73	4085.45
2131	ARVCF	375.611	0.577774	2.59e-06	1.36e-05	283.27	339.544	276.661	477.495	400.673	476.022
2133	RANBP1	4038.84	-0.91065	1.07e-27	3.33e-26	6006.92	4858.87	4985.02	2636.31	2929.51	2816.38
2134	ZDHHC8	882.256	0.469622	1.19e-05	5.63e-05	673.016	811.795	728.541	1016.48	886.736	1176.97
2136	MED15	1382.66	-0.625846	2.43e-14	3.04e-13	1714.69	1666.61	1662.02	1152.91	973.22	1126.55
2138	SNAP29	680.459	-0.266214	0.00308509	0.00938604	749.359	770.61	711.122	614.883	607.579	629.202
2139	CRKL	1127.54	-1.81537	1.04e-80	3.14e-78	1586.11	1817.62	1883.35	544.748	472.926	460.51
2141	MMP11	38.0699	0.657217	0.0193492	0.0481709	25.1126	26.5412	33.8141	48.9985	41.6	52.3527
2143	SMARCB1	1741.82	-0.172607	0.0251576	0.0606654	1991.93	1766.36	1781.9	1559.31	1668.38	1683.04
2144	P2RX6	9.54219	0.839412	0.0429628	0.0962167	3.01351	8.23693	5.12336	13.4506	10.9474	16.4814
2147	BCL2L13	962.862	0.529454	2.86e-11	2.71e-10	779.494	784.339	796.169	1139.46	1147.28	1130.43
2152	CABIN1	1451.36	0.368499	1.61e-05	7.44e-05	1179.29	1309.67	1307.48	1739.93	1471.33	1700.49
2155	SF3A1	3165.23	-0.208847	0.00199836	0.00631787	3291.75	3414.66	3480.81	3066.73	2762.02	2975.38
2157	RNF215	161.327	0.731943	7.46e-06	3.65e-05	113.509	140.028	105.541	204.641	186.105	218.136
2163	YPEL1	19.7886	1.55349	1.58e-05	7.35e-05	9.04052	6.4065	8.19737	29.7834	28.4631	36.8408
2164	SNRPD3	2989.75	-0.359516	1.96e-05	8.98e-05	3734.74	3100.75	3255.38	2439.36	2859.45	2548.8
2165	PES1	3693.39	-0.216782	0.00545869	0.015687	4410.77	3643.47	3864.03	3243.51	3481.26	3517.33
2166	MAPK1	2414.78	-0.373755	3.16e-07	1.87e-06	2577.55	2778.59	2828.09	2228.95	2090.95	1984.56
2169	PPM1F	713.069	0.467283	6.28e-07	3.59e-06	633.841	584.822	573.816	867.562	765.221	853.155
2172	CRYBB3	11.2816	0.880524	0.029328	0.0693162	6.02701	7.32171	6.14803	10.5683	15.3263	22.2984
2177	CARD10	242.7	-0.34705	0.008792	0.0240839	285.279	279.14	253.094	211.366	201.431	225.892
2178	LRP5L	163.57	-0.395352	0.0157706	0.0403322	161.725	186.704	212.107	143.153	122.61	155.119
2179	SLC25A1	1573.34	0.207219	0.00923438	0.0251775	1590.13	1421.33	1366.91	1626.56	1747.2	1687.89
2180	ADRBK2	801.908	0.352753	6.04e-05	0.000255674	694.111	683.665	732.64	949.226	897.684	854.125
2183	GGA1	1315.29	0.403625	2.16e-06	1.14e-05	1033.63	1135.78	1223.46	1502.62	1411.11	1585.12
2185	SH3BP1	417.893	-0.652305	8.32e-09	5.94e-08	506.269	553.705	477.497	342.99	293.389	333.506
2187	LGALS1	54.1783	-0.710701	0.00434788	0.0128063	65.2926	79.6236	60.4556	33.6264	40.5052	45.5663
2188	HPS4	531.678	0.609803	5.65e-10	4.58e-09	407.828	422.829	428.313	662.921	610.863	657.317
2189	PIK3IP1	9.99717	0.952378	0.0229172	0.0558824	4.01801	9.15214	2.04934	16.3328	19.7053	8.72545
2191	SRRD	268.527	-0.994816	7.61e-15	9.96e-14	364.634	364.255	349.413	166.211	179.537	187.112
2192	PATZ1	693.978	0.582416	1.62e-10	1.41e-09	539.418	539.976	584.063	848.347	796.968	855.094
2193	TRIOBP	182.065	-0.334223	0.0346209	0.080019	218.981	190.365	201.86	129.702	174.063	177.418
2198	ANKRD54	407.794	-0.352078	0.00194728	0.00617158	471.111	435.642	467.25	318.971	394.105	359.683
2199	EIF3L	3002.67	0.148415	0.0267557	0.0640062	2901	2823.44	2816.82	3011.97	3340.04	3122.74
2201	MICALL1	729.968	0.269279	0.00226312	0.00707936	651.922	639.735	692.678	781.094	798.063	816.315
2208	SLC16A8	97.315	1.45801	0.000171378	0.000670745	17.0765	55.8281	42.0115	188.308	97.4315	183.235
2209	CENPM	375.854	-1.16416	1.2e-21	2.64e-20	588.638	481.403	496.965	217.131	244.126	226.862
2214	KDELR3	553.113	-0.818227	1.34e-15	1.87e-14	751.368	672.682	699.85	365.087	405.052	424.639
2215	CYP2D6	76.4714	0.683392	0.00266879	0.0082189	45.2026	60.4041	66.6036	108.565	73.3473	104.705
2218	TCF20	1861.58	0.213442	0.00261578	0.00807369	1659.44	1728.84	1781.9	2073.31	1936.59	1989.4
2219	HSCB	74.4562	-0.751553	0.000779303	0.00269082	108.486	98.8431	76.8503	46.1162	60.2105	56.2307
2221	TOMM22	1743.45	0.487974	4.5e-09	3.31e-08	1601.18	1373.74	1371.01	1903.26	2135.83	2075.69
2224	RTCB	2168.35	-0.344365	9.47e-06	4.56e-05	2648.87	2286.21	2348.55	1826.4	2006.65	1893.42
2227	GTPBP1	1071.08	-0.180549	0.0430787	0.0964427	1047.7	1170.56	1198.87	1072.2	916.294	1020.88
2228	POLDIP3	1677.22	-0.295567	6.59e-05	0.000276467	1894.49	1730.67	1924.33	1478.6	1531.54	1503.69
2229	RAB36	75.6435	0.942976	1.27e-05	5.98e-05	45.2026	52.1672	53.2829	103.762	90.8631	108.583
2231	PPP6R2	1269.84	0.198824	0.0118552	0.0312954	1138.1	1241.95	1165.05	1330.65	1310.4	1432.91
2234	CYB5R3	2317.39	-0.258673	0.00137669	0.00450936	2634.81	2529.65	2416.17	2131.92	1887.33	2304.49
2235	DNAL4	141.434	1.25521	2.46e-13	2.81e-12	91.4097	75.0476	77.875	220.013	189.389	194.868
2238	LMF2	661.99	-0.442219	3.62e-06	1.86e-05	799.584	728.511	764.405	544.748	528.758	605.934
2239	RHBDD3	282.237	0.466261	0.000417014	0.00152375	240.076	212.33	256.168	314.167	303.242	367.439
2240	PACSIN2	1595.04	-0.473083	1.34e-10	1.17e-09	1873.4	1909.14	1786	1395.98	1293.98	1311.73
2241	TTLL1	91.1097	0.985495	8.66e-07	4.85e-06	61.2746	57.6585	59.4309	121.055	135.747	111.492
2242	RASL10A	31.3519	0.773485	0.014955	0.0384918	12.054	31.1173	21.5181	40.3517	48.1684	34.9018
2243	AP1B1	2515.34	-0.486101	1.1e-13	1.3e-12	2948.21	2869.2	2996.14	2139.6	2035.11	2103.8
2245	TOM1	647.649	0.376776	4.74e-05	0.000204292	569.553	561.942	556.396	701.351	718.147	778.504
2249	HMOX1	452.079	-1.52588	1.26e-35	6.04e-34	733.286	615.939	676.283	209.445	208	269.52
2250	MCAT	557.602	-0.29305	0.011677	0.0308714	721.232	564.687	559.47	453.476	505.768	540.978
2251	THOC5	989.288	0.408459	4.12e-07	2.4e-06	866.885	845.658	834.082	1082.77	1151.66	1154.67
2252	MCM5	2244.05	-1.39967	8.91e-82	2.77e-79	3371.11	3192.27	3220.54	1222.08	1149.47	1308.82
2254	ARSA	330.222	0.816197	5.53e-11	5.06e-10	234.049	252.599	225.428	404.478	389.726	475.052
2257	TTLL12	3965.34	0.133488	0.0419725	0.0944602	3856.28	3642.55	3845.59	4160.07	3943.24	4344.31
2258	CBX7	204.949	0.796976	1.67e-07	1.02e-06	149.671	161.993	132.183	238.267	244.126	303.452
2262	RPL3	31151.1	0.231845	0.00320669	0.00972306	32105.9	26976.9	26814.6	31016.1	35679.6	34313.3
2263	ZMAT5	86.9669	-0.653597	0.0024367	0.00756826	116.522	80.5388	126.035	60.5276	72.2526	65.9256
2264	RBFOX2	2394.29	0.581884	2.23e-15	3.05e-14	1748.84	2002.49	1991.96	2933.19	2824.42	2864.86
2266	TAB1	504.803	0.283875	0.00471385	0.0137475	462.071	454.861	446.757	519.769	562.694	582.666
2268	MTMR3	71.6241	0.715684	0.00113089	0.00377354	52.2341	60.4041	46.1102	86.468	87.5789	96.9495
2269	MIEF1	1263.57	0.273802	0.00023186	0.00088762	1164.22	1122.05	1143.53	1412.31	1368.42	1370.87
2273	PNPLA3	62.4176	-0.620319	0.00751938	0.020892	66.2971	86.9453	76.8503	49.9593	45.9789	48.4747
2274	MYH9	12487.4	-0.466735	5.84e-11	5.33e-10	13529.6	15070.8	14911	11318.7	9726.73	10367.8
2275	CACNA1I	7.79073	0.844812	0.047192	0.104473	4.01801	6.4065	2.04934	7.68604	12.0421	14.5424
2278	FOXRED2	681.579	-0.447821	2.24e-06	1.18e-05	736.3	783.423	844.329	585.1	544.084	596.239
2280	EIF3D	4889.13	-0.208821	0.00396987	0.0118066	5731.69	4872.6	5130.53	4337.81	4631.83	4630.31
2283	IFT27	436.569	1.13189	1.84e-21	4e-20	257.153	307.512	246.946	591.825	552.842	663.134
2291	KCTD17	398.848	-0.24066	0.0296879	0.0700464	418.877	453.946	425.239	366.048	338.273	390.706
2292	ST13	6700.77	0.35175	4.77e-08	3.14e-07	6156.59	5774.09	5718.69	7295.01	7952.16	7308.05
2294	RBX1	355.713	-0.449086	0.00079519	0.00274076	492.206	362.425	381.178	266.129	324.042	308.299
2298	RANGAP1	3104.88	-0.787247	1.11e-32	4.56e-31	4084.31	3745.06	3979.82	2224.15	2275.96	2320
2301	ACO2	1073.76	0.529036	2.28e-09	1.73e-08	888.984	872.199	870.97	1388.29	1138.53	1283.61
2303	TRMU	1087.11	-0.6108	2.11e-14	2.66e-13	1327.95	1263.91	1355.64	881.973	868.126	825.04
2305	DESI1	1142.85	0.32867	2.93e-05	0.000130487	1035.64	969.212	1031.84	1224	1297.26	1299.12
2306	CERK	869.768	-0.851835	1.69e-23	4.15e-22	1158.19	1075.38	1132.26	633.138	593.347	626.294
2308	ZBED4	964.409	0.626272	4.12e-11	3.82e-10	675.025	754.136	839.206	1211.51	1085.98	1220.59
2313	KHNYN	796.876	1.29416	4.18e-46	3.37e-44	429.927	466.759	478.521	1196.14	1096.93	1112.98
2318	GZMB	12.1274	1.74136	1.91e-05	8.76e-05	2.009	4.57607	3.07401	24.9796	19.7053	18.4204
2320	PRMT5	1603.85	-0.443141	4.52e-10	3.71e-09	1889.47	1795.65	1864.9	1382.53	1357.47	1333.06
2323	POLE2	196.218	-1.15616	1.11e-14	1.43e-13	283.27	259.006	276.661	128.741	125.895	103.736
2324	VCPKMT	140.107	-0.431137	0.0103025	0.0277169	168.756	167.484	148.577	102.801	126.989	126.034
2327	NIN	675.245	-0.560848	4.43e-08	2.92e-07	726.255	852.98	841.255	601.433	507.958	521.588
2328	PYGL	483.679	-0.287025	0.00443115	0.0130316	559.508	519.842	517.459	424.654	443.368	437.242
2330	PSMC6	1387.04	-0.51982	2.54e-10	2.16e-09	1749.84	1607.12	1551.35	1088.54	1225.01	1100.38
2331	GNPNAT1	1031.49	-0.608049	1.52e-14	1.94e-13	1247.59	1230.96	1263.42	799.348	842.947	804.681
2332	DDHD1	782.195	0.346574	0.000665067	0.00233276	583.616	768.78	709.072	900.228	872.505	858.972
2333	CDKN3	784.033	-1.39377	2.18e-47	1.85e-45	1248.6	1086.36	1084.1	405.439	426.947	452.754
2336	ATP6V1D	731.079	-0.208928	0.0231295	0.0563321	810.633	780.678	761.331	651.392	736.757	645.684
2338	PLEK2	473.959	-0.800854	1.78e-12	1.88e-11	646.899	608.617	557.421	301.677	348.126	381.011
2339	PIGH	136.913	-0.562849	0.00104225	0.00350878	183.824	166.569	142.429	101.84	118.232	108.583
2341	PSMA3	2135.4	-0.484357	1.07e-07	6.71e-07	2835.71	2312.75	2334.2	1631.36	1938.78	1759.63
2342	VTI1B	588.531	-0.414824	2.74e-05	0.00012273	656.944	630.583	733.665	503.436	518.905	487.656
2344	GSTZ1	265.32	0.775999	4e-09	2.95e-08	213.959	188.534	179.317	318.971	363.452	327.689
2345	KIAA0586	462.038	0.386217	0.000313666	0.00116851	373.675	415.507	409.868	567.806	491.537	513.832
2346	TMED8	506.784	0.28969	0.0109716	0.0292838	390.751	513.435	461.102	598.55	523.284	553.581
2347	SAMD15	55.57	1.45362	7.56e-08	4.83e-07	34.1531	14.6434	32.7895	78.7819	97.4315	75.6206
2349	DAAM1	308.385	0.298231	0.0158286	0.0404645	246.103	298.36	282.809	335.304	359.073	328.659
2351	SPTLC2	1417.99	-0.379579	6.78e-07	3.85e-06	1553.96	1681.25	1579.02	1280.69	1237.05	1176
2353	LGMN	1077.69	0.198544	0.010973	0.0292838	1030.62	993.007	985.734	1134.65	1137.43	1184.72
2354	ALKBH1	312.357	-0.366973	0.00550358	0.0158042	397.783	309.342	351.462	239.228	283.537	292.787
2355	SNW1	1400.05	-0.438314	5.31e-08	3.46e-07	1739.8	1530.24	1568.77	1126.97	1212.97	1221.56
2357	ITPK1	1573.98	-0.486496	2.51e-10	2.14e-09	1912.57	1723.35	1881.3	1247.06	1321.35	1358.26
2359	PPM1A	645.803	-0.358331	8.27e-05	0.000341501	717.214	724.85	737.763	588.943	549.558	556.49
2363	CEP128	115.913	-1.14437	4.02e-10	3.33e-09	155.698	161.993	167.021	78.7819	68.9684	63.0172
2364	ERH	2095.23	-0.578186	1.35e-11	1.32e-10	2736.26	2401.52	2401.83	1502.62	1823.83	1705.34
2366	SUSD6	295.008	0.428927	0.000388996	0.00142897	243.089	255.345	253.094	322.814	352.505	343.201
2367	SRSF5	3608.07	-0.241557	0.00104005	0.0035026	4139.55	3763.36	3831.25	3025.42	3487.83	3400.99
2369	EIF5	4441.55	-0.726174	5.55e-28	1.77e-26	5804.01	5432.71	5389.77	3307.88	3518.48	3196.42
2372	DICER1	1714.2	-0.590605	2.7e-12	2.81e-11	1880.43	2170.89	2138.49	1439.21	1413.3	1242.89
2373	ZFYVE21	374.995	0.332673	0.00300562	0.00916823	346.553	323.071	323.796	423.693	441.179	391.676
2374	MTHFD1	3026.16	-0.483584	3.54e-14	4.37e-13	3626.25	3454.02	3513.6	2545.04	2567.16	2450.88
2376	ZC3H14	1533.6	-0.147439	0.0424597	0.0953561	1566.02	1644.64	1627.18	1493.97	1399.07	1470.72
2377	TELO2	962.356	-0.285194	0.000587219	0.00208131	1029.61	1030.53	1114.84	892.542	833.094	873.515
2380	GSKIP	318.818	-0.620103	7.52e-07	4.24e-06	416.868	404.525	341.215	250.757	264.926	234.618
2381	VRK1	466.802	-0.983782	7.79e-17	1.19e-15	714.201	583.907	569.717	288.227	339.368	305.391
2382	PSMC1	1145.56	-0.529238	3.03e-10	2.55e-09	1394.25	1369.16	1301.33	941.54	1007.16	859.942
2384	RPS6KA5	102.907	-0.73039	0.000271872	0.00102511	113.509	129.045	147.553	93.1933	62.4	71.7426
2385	SMEK1	1306.73	-1.30835	1.26e-54	1.54e-52	1924.63	1860.63	1812.64	761.879	806.821	673.799
2387	PSMB5	1299.26	-0.205199	0.0460221	0.102165	1615.24	1229.13	1334.12	1069.32	1278.65	1269.07
2388	YY1	1871.55	-0.363412	1.79e-07	1.09e-06	2134.57	2122.38	2065.74	1698.62	1626.78	1581.25
2392	APEX1	5151.12	0.186314	0.00980973	0.0265471	5267.61	4574.24	4607.95	5221.7	5692.63	5542.6
2396	CINP	483.112	-0.447856	7.86e-05	0.000325458	622.791	496.961	556.396	382.381	445.558	394.584
2398	SRP54	1354.31	-0.49866	2.28e-11	2.17e-10	1650.4	1539.39	1573.89	1108.71	1113.35	1140.13
2400	CHD8	2159.77	0.218975	0.00447005	0.0131259	1875.41	2029.03	2081.11	2492.2	2159.91	2320.97
2403	DCAF11	1170.28	0.713662	2.3e-19	4.27e-18	925.146	876.775	850.477	1399.82	1507.45	1462
2405	NFKBIA	906.658	-1.37701	3.04e-50	2.91e-48	1440.46	1227.3	1272.64	520.729	488.252	490.564
2406	EMC9	226.466	-0.528306	0.000223536	0.000858313	302.355	248.023	255.143	171.014	205.81	176.448
2407	PSME2	2129.46	-0.197256	0.0299541	0.0706053	2567.51	2120.55	2140.54	1794.69	2170.86	1982.62
2408	BRMS1L	251.493	-0.543883	3.59e-05	0.000157824	310.391	313.918	273.587	202.719	213.474	194.868
2411	SEC23A	1185.3	-0.784822	1.07e-22	2.5e-21	1418.36	1572.34	1516.51	885.816	880.168	838.613
2412	GMPR2	977.101	0.614836	8.68e-11	7.76e-10	831.728	697.393	779.775	1069.32	1258.95	1225.44
2413	PNN	4310.83	-0.644849	3.25e-25	8.81e-24	5252.54	5186.52	5349.81	3303.08	3509.72	3263.32
2415	NFATC4	110.735	2.49277	4.44e-30	1.6e-28	17.0765	37.5238	34.8388	198.876	177.347	198.746
2418	GSS	1267.08	0.204282	0.01222	0.032157	1270.7	1102.83	1156.85	1301.82	1393.6	1376.68
2421	TRPC4AP	1561.36	0.218695	0.00290841	0.00889283	1465.57	1385.63	1476.55	1623.68	1671.66	1745.09
2422	PYGB	1670.78	-0.20066	0.00592922	0.016903	1884.45	1729.75	1749.11	1526.64	1537.01	1597.73
2423	ABHD12	404.679	-0.622285	3.38e-08	2.25e-07	514.305	484.148	478.521	314.167	287.916	349.018
2425	GINS1	667.694	-0.857611	3.18e-21	6.77e-20	847.8	874.945	864.822	487.103	472.926	458.571
2426	NINL	68.5209	1.14625	3.99e-07	2.33e-06	46.2071	38.439	37.9128	100.879	89.7684	97.919
2428	UQCC1	994.19	0.573841	4.05e-12	4.15e-11	847.8	763.289	780.799	1172.12	1226.1	1175.03
2429	ZMYND8	978.709	0.192971	0.0228158	0.0556666	881.953	937.179	919.13	1123.12	1018.1	992.763
2431	IFT52	302.503	0.408742	0.000713253	0.0024792	275.234	249.853	252.069	331.461	361.263	345.14
2432	MYBL2	1448.08	-1.7595	2.85e-95	1.34e-92	2348.53	2180.04	2198.94	713.841	587.873	659.256
2434	HNF4A	574.776	-0.646953	5.55e-11	5.08e-10	657.949	738.578	713.171	443.869	425.852	469.235
2437	C20orf24	216.028	-0.453291	0.00144225	0.00470093	272.22	234.295	245.921	177.74	165.305	200.685
2440	PABPC1L	1024.99	0.368001	0.00165745	0.00533911	713.196	962.805	1002.13	1266.28	999.494	1206.05
2441	STK4	1240.88	-0.30567	0.000567436	0.0020175	1226.5	1457.02	1436.59	1178.85	1041.09	1105.22
2444	PFDN4	459.026	-0.4154	0.000636598	0.00224025	608.728	512.52	455.979	367.969	435.705	373.255
2446	CSTF1	761.266	-0.211003	0.0340115	0.0787712	917.11	764.204	771.577	651.392	714.863	748.45
2448	RAE1	1198.98	-0.424501	3.44e-06	1.77e-05	1541.91	1289.54	1296.21	970.363	1100.21	995.671
2449	TPD52L2	1946.41	-0.223681	0.00115544	0.0038488	2175.75	2067.47	2050.37	1792.77	1831.49	1760.6
2450	DNAJC5	1849.11	0.182388	0.00727702	0.0202742	1746.83	1745.31	1703	1995.49	1931.11	1972.92
2451	NELFCD	1516.03	-0.524072	6.06e-12	6.11e-11	1906.54	1721.52	1743.99	1222.08	1218.44	1283.61
2452	CTSZ	506.351	-0.401661	0.000144939	0.000573444	635.85	530.824	565.618	422.732	456.505	426.578
2455	SLMO2	1577.66	-0.788395	2.18e-26	6.23e-25	2067.27	1933.85	2002.21	1147.14	1206.4	1109.1
2457	MTG2	874.799	-0.33643	5.75e-05	0.000244202	1008.52	948.162	975.487	750.35	767.41	798.864
2458	PSMA7	3488.38	-0.459036	4.26e-07	2.48e-06	4637.79	3672.75	3823.05	2726.62	3229.47	2840.62
2459	SLCO4A1	801.429	-0.578611	8.06e-10	6.45e-09	943.227	968.297	975.487	679.254	562.694	679.616
2460	NTSR1	48.2834	2.18952	3.16e-14	3.91e-13	14.063	13.7282	15.3701	99.9185	61.3052	85.3155
2461	MRGBP	588.788	-0.338499	0.00221901	0.00695946	744.336	612.278	618.901	464.045	572.547	520.619
2462	TCFL5	231.702	-0.727777	3.07e-07	1.82e-06	310.391	296.529	264.365	150.839	175.158	192.929
2464	GID8	997.195	0.222473	0.00523117	0.0150985	949.254	904.232	905.809	1052.03	1094.74	1077.11
2468	ARFGAP1	1616.07	0.42414	3.28e-08	2.19e-07	1305.85	1425.9	1403.8	1908.06	1735.16	1917.66
2470	COL20A1	1.79245	0.793823	0.0299976	NA	0	0	0	3.84302	1.09474	5.81697
2472	EEF1A2	1186.24	1.03127	6.61e-36	3.2e-34	841.773	727.595	759.281	1559.31	1593.94	1635.54
2474	GMEB2	454.195	-0.243145	0.0227357	0.0555064	510.287	446.625	522.582	421.772	413.81	410.096
2475	C20orf27	900.437	-0.479454	1.3e-06	7.11e-06	1210.42	941.755	1000.08	732.095	763.031	755.236
2476	SPEF1	11.9823	1.23059	0.00302525	0.0092208	4.01801	2.74564	8.19737	19.2151	7.66315	30.0543
2478	ISM1	502.765	-0.754824	7.76e-13	8.44e-12	591.652	676.343	631.197	390.067	383.158	344.171
2479	RNF24	521.842	0.23711	0.0180785	0.0454678	467.093	480.487	487.743	597.59	573.642	524.497
2481	NDUFAF5	276.701	0.250918	0.0486435	0.107157	258.157	249.853	247.97	276.697	332.8	294.726
2490	CDS2	612.395	-0.243253	0.00932253	0.0253891	677.034	636.989	679.357	543.787	584.589	552.612
2492	HM13	2078.57	-0.216492	0.00454158	0.0132955	2450.99	2119.64	2136.44	1926.31	1888.42	1949.65
2493	SNPH	183.922	-0.898233	1.45e-08	1.01e-07	264.184	257.175	201.86	120.094	139.031	121.187
2494	MYLK2	16.8201	-1.25855	0.000739653	0.00256495	29.1306	28.3716	19.4688	7.68604	6.56842	9.69495
2497	FERMT1	853.389	-0.490793	1.01e-08	7.1e-08	941.218	1032.36	1021.6	691.744	724.715	708.701
2501	PLCB4	1171.15	0.355327	2.76e-05	0.00012322	999.48	998.499	1081.03	1401.74	1341.05	1205.08
2504	TM9SF4	1540.86	0.364083	1.23e-06	6.77e-06	1376.17	1339.87	1322.85	1811.02	1627.87	1767.39
2505	TLDC2	48.2325	0.530065	0.0414434	0.0935039	32.1441	37.5238	46.1102	64.3706	48.1684	61.0782
2506	CRNKL1	743.326	0.257947	0.00464286	0.0135528	666.989	652.548	709.072	795.505	867.031	768.809
2508	SAMHD1	706.354	-0.307058	0.000446773	0.00162386	790.543	767.865	787.972	636.981	620.715	634.05
2510	KIF3B	1338.56	0.474391	5.93e-10	4.8e-09	1076.83	1088.19	1191.69	1568.91	1563.28	1542.47
2512	NOP56	6338.93	-0.512438	1.73e-13	2.01e-12	8044.05	7124.03	7211.64	4955.58	5473.68	5224.61
2514	IDH3B	2408.86	-0.313872	5.23e-05	0.000224093	2898.99	2496.7	2620.08	2007.98	2235.45	2193.97
2515	MAPRE1	2055.33	-0.35096	9.5e-06	4.57e-05	2428.89	2151.67	2337.27	1732.24	1963.96	1717.94
2516	JAG1	1673.98	-1.18082	1.5e-49	1.39e-47	2112.47	2436.3	2435.64	1029.93	1020.29	1009.24
2517	CDK5RAP1	943.871	-0.374307	1.62e-05	7.49e-05	1159.2	1027.79	1013.4	801.27	846.231	815.345
2518	SNTA1	77.1637	-0.686231	0.0012896	0.00425304	102.459	102.504	84.023	53.8023	59.1158	61.0782
2520	TTI1	673.498	-0.324221	0.000413992	0.00151357	740.318	755.052	753.133	602.393	631.663	558.429
2521	E2F1	425.156	-0.814084	2.62e-14	3.27e-13	571.562	526.248	533.854	313.206	297.768	308.299
2523	PXMP4	81.8636	0.482025	0.0285021	0.0676547	80.3602	74.1323	47.1349	92.2325	106.189	91.1325
2531	ACTR5	322.249	-0.418694	0.000915291	0.00312009	420.886	346.866	341.215	280.541	289.01	254.977
2533	AHCY	4758.02	0.196342	0.00222572	0.00697712	4548.39	4197.17	4553.64	4918.11	5236.12	5094.69
2536	FAM83D	998.881	-1.28675	1.52e-55	1.9e-53	1451.51	1394.79	1415.07	599.511	568.168	564.246
2538	DHX35	224.471	-0.501402	0.000234328	0.000896358	279.252	269.988	242.847	188.308	186.105	180.326
2539	DNTTIP1	623.59	-0.357994	0.000531206	0.0018978	781.503	700.139	623	518.808	561.6	556.49
2540	MAP1LC3A	155.605	2.09066	1.84e-30	6.78e-29	55.2476	69.5563	42.0115	233.464	263.831	269.52
2547	ZNF516	287.624	0.888899	1.16e-12	1.25e-11	188.846	202.262	209.033	381.42	352.505	391.676
2549	ADNP2	1095.05	-0.226635	0.00764811	0.021216	1158.19	1289.54	1096.4	987.656	1022.48	1016.03
2551	USP14	2068.91	-0.628103	1.38e-18	2.41e-17	2639.83	2474.74	2430.52	1625.6	1684.8	1557.98
2552	VAPA	2136.62	-0.475361	1.96e-09	1.5e-08	2688.05	2459.18	2316.78	1682.28	1907.03	1766.42
2554	LPIN2	388.532	-0.379259	0.00070267	0.00244772	404.814	465.844	449.831	332.421	327.326	350.957
2555	SMCHD1	1732.57	-0.931591	7.29e-30	2.59e-28	2069.27	2336.54	2427.45	1229.77	1218.44	1113.95
2556	MYOM1	2.13067	0.918623	0.0159593	0.0407554	0	0	0	7.68604	2.18947	2.90848
2557	MYL12A	2750.21	-0.436188	1.73e-07	1.05e-06	3574.02	3014.72	2911.09	2198.21	2393.09	2410.16
2558	CEP76	414.718	-0.615692	3.94e-08	2.61e-07	491.202	474.996	544.1	302.638	327.326	348.049
2560	CEP192	680.46	-0.649335	4.83e-11	4.45e-10	792.552	881.351	824.86	578.375	527.663	477.961
2562	SMAD7	655.242	-0.422709	6.05e-06	3e-05	782.507	774.271	697.801	563.003	567.073	546.795
2563	LIPG	893.103	0.510514	2.29e-07	1.37e-06	660.962	837.421	704.974	1122.16	1000.59	1032.51
2564	LAMA1	20.0923	-0.712023	0.0404282	0.0915408	22.099	26.5412	29.7155	16.3328	14.2316	11.6339
2566	ANKRD12	461.236	-0.453285	7.07e-05	0.000294743	463.075	580.246	559.47	410.242	390.821	363.561
2568	POLI	203.356	0.97347	3e-11	2.83e-10	151.68	132.706	121.936	285.344	255.074	273.398
2570	RBBP8	774.841	-0.757162	1.03e-16	1.55e-15	1023.59	953.653	949.87	601.433	591.158	529.344
2571	RIOK3	810.564	-0.246774	0.00350531	0.0105537	901.038	874.03	865.847	717.684	755.368	749.419
2572	CSTF2	851.013	-0.280231	0.000990711	0.00334991	926.151	952.738	924.253	772.447	725.81	804.681
2578	STS	147.818	-0.652432	9.37e-05	0.000382697	190.855	180.297	175.219	132.584	97.4315	110.522
2581	PGRMC1	1069.36	-1.75597	7.52e-80	2.16e-77	1809.11	1490.88	1667.14	472.692	475.115	501.229
2582	POLA1	623.595	-1.12471	1.13e-28	3.7e-27	809.629	837.421	926.303	387.184	420.379	360.652
2583	MID1	459.69	-0.59755	3.34e-08	2.23e-07	516.314	536.316	612.753	358.362	360.168	374.225
2586	NXT2	176.687	-0.627863	5.5e-05	0.000234368	248.112	200.432	198.786	135.466	144.505	132.821
2590	ALG13	572.071	0.275433	0.00789457	0.0218211	461.066	544.552	545.125	636.02	583.494	662.165
2591	PRPS2	1017.54	-0.709685	4e-17	6.24e-16	1276.72	1304.18	1213.21	737.86	828.715	744.572
2597	SUV39H1	354.848	-1.23993	1.5e-24	3.94e-23	548.458	457.607	497.99	206.562	200.337	218.136
2599	SRPX	101.203	-0.858745	6.87e-06	3.37e-05	130.585	120.808	144.479	70.1351	73.3473	67.8646
2603	ATP11C	314.667	0.499312	5.12e-05	0.000219455	239.071	286.462	253.094	394.87	355.789	358.713
2606	ABCD1	252.747	0.708592	5.14e-08	3.35e-07	186.837	203.178	181.367	314.167	303.242	327.689
2609	SYP	18.3806	0.935234	0.00982351	0.0265731	8.03602	12.813	12.2961	19.2151	31.7473	26.1764
2610	PLP2	1958.42	-1.52477	1.62e-83	5.39e-81	3138.06	2725.51	2877.28	980.931	971.031	1057.72
2613	PLS3	626.15	-0.337904	0.00129977	0.00428365	770.453	655.293	674.234	512.082	617.431	527.405
2616	ELF4	698.284	-1.2595	2.18e-41	1.42e-39	1010.53	971.042	983.684	438.104	382.063	404.279
2619	ASB9	108.044	0.653982	0.000417548	0.00152541	90.4052	75.0476	82.9984	122.016	140.126	137.668
2621	RBBP7	2412.66	-0.398014	1.63e-08	1.12e-07	2894.97	2613.85	2727.67	2001.25	2148.97	2089.26
2623	KCND1	85.974	0.680244	0.000991037	0.00335042	70.3151	65.8954	58.4063	123.937	97.4315	99.858
2626	FMR1	689.609	-0.229843	0.0176458	0.044484	720.228	808.134	707.023	683.097	597.726	621.446
2629	SLC35A2	533.143	0.656767	3.21e-10	2.7e-09	433.945	382.56	420.115	596.629	674.357	691.25
2633	EMD	962.164	-0.325172	0.000193138	0.00074876	1160.2	990.262	1063.61	826.249	865.936	866.728
2636	PGK1	6123.82	-0.304103	6.08e-06	3.01e-05	7082.74	6642.62	6585.56	5144.84	5832.75	5454.38
2638	MAGT1	1717.22	0.215937	0.0035574	0.0107005	1610.22	1599.79	1553.4	1909.98	1908.13	1721.82
2639	SMS	1588.92	-0.693163	5.14e-19	9.37e-18	2116.49	1918.29	1863.88	1180.77	1256.76	1197.33
2641	UBL4A	705.336	-0.721054	4.46e-10	3.66e-09	1042.67	825.523	775.676	507.279	490.442	590.422
2642	CD99L2	391.107	0.74188	1.5e-11	1.46e-10	307.378	285.547	280.76	493.828	474.021	505.107
2643	EEA1	598.431	-0.454588	8.94e-05	0.000366687	600.692	739.493	739.813	521.69	559.41	429.486
2646	JADE3	449.007	0.379305	0.0012064	0.00400538	334.499	395.373	437.535	520.729	538.61	467.296
2647	CDK16	1790.14	0.519169	8.62e-13	9.34e-12	1447.49	1513.76	1446.84	2154.01	1993.51	2185.24
2648	USP11	661.448	0.221193	0.0177876	0.0448062	634.845	582.991	613.778	718.645	669.979	748.45
2651	HTATSF1	1441.26	-0.55671	5.31e-13	5.86e-12	1821.16	1684.91	1647.67	1118.32	1205.3	1170.18
2654	TIMP1	1824.31	-0.351651	2.21e-05	0.000100218	2295.29	1910.05	1937.65	1553.54	1623.49	1625.84
2655	KLHL4	142.063	1.07242	1.27e-09	9.89e-09	99.4457	86.9453	81.9737	216.17	206.905	160.936
2662	MAGED2	1140.71	0.4486	1.4e-07	8.61e-07	1024.59	941.755	922.204	1224.96	1412.21	1318.51
2663	RBM3	1743.33	-0.942243	1.97e-33	8.48e-32	2425.87	2282.54	2182.55	1140.42	1279.75	1148.85
2664	KLF8	7.57765	1.46883	0.000631832	0.00222551	1.0045	3.66086	1.02467	14.4113	9.85263	15.5119
2668	CENPI	206.596	-1.24925	7.88e-18	1.3e-16	271.216	314.834	293.056	121.055	118.232	121.187
2669	DRP2	26.9455	-1.78981	1.91e-07	1.16e-06	30.1351	43.9303	59.4309	10.5683	9.85263	7.75596
2670	TAF7L	8.42813	-0.907479	0.0335047	0.0777659	15.0675	13.7282	9.22204	5.76453	0	6.78646
2672	GLA	887.039	-0.43382	1.39e-05	6.5e-05	1139.11	957.314	966.265	699.43	840.757	719.365
2673	ARMCX3	437.394	0.4382	3.19e-05	0.000141678	370.661	370.662	369.906	519.769	522.189	471.174
2675	KIAA0226L	50.1332	1.20163	3e-06	1.56e-05	28.1261	24.7108	32.7895	75.8997	73.3473	65.9256
2679	NDFIP2	1341.49	-0.171371	0.0266239	0.0637684	1462.55	1403.02	1398.68	1238.41	1342.15	1204.11
2681	FNDC3A	999.471	0.489519	1.64e-07	1e-06	737.305	854.81	896.587	1255.71	1154.95	1097.47
2684	CAB39L	248.853	0.940284	5.72e-11	5.23e-10	197.887	156.502	150.627	300.716	364.547	322.842
2685	KLF5	2963.87	-1.37083	6.58e-89	2.75e-86	4213.89	4253	4380.47	1750.5	1564.38	1621
2686	STK24	1075.05	-0.380755	2.73e-06	1.43e-05	1226.5	1162.32	1263.42	960.755	950.231	887.088
2688	DNAJC3	665.212	-0.54769	1.55e-09	1.2e-08	789.539	802.643	781.824	562.042	537.515	517.71
2693	PARP4	2016.84	0.189003	0.00707191	0.0197599	1797.05	1926.53	1928.43	2220.31	2142.4	2086.35
2694	SUPT20H	612.868	0.284953	0.00226093	0.00707366	553.481	531.739	570.742	700.391	664.505	656.348
2695	MRPS31	441.167	-0.489889	7.16e-05	0.000298289	587.634	505.198	457.003	320.892	412.716	363.561
2697	KPNA3	1719.31	-0.524445	9.26e-12	9.21e-11	2012.02	2088.52	1990.94	1461.31	1474.61	1288.46
2698	FLT1	12.4859	-1.43624	0.000324941	0.00120794	23.1035	18.3043	19.4688	3.84302	4.37894	5.81697
2700	VWA8	725.416	0.215509	0.0192296	0.0479433	617.769	698.308	695.752	806.074	787.115	747.48
2701	DGKH	487.429	-0.638734	1.27e-08	8.9e-08	532.386	653.463	599.433	390.067	405.052	344.171
2702	KATNAL1	134.24	-0.932056	1.43e-07	8.8e-07	158.711	180.297	194.688	100.879	95.242	75.6206
2707	TSC22D1	1968.53	1.28653	9.34e-76	2.47e-73	1143.12	1123.88	1152.75	2691.08	2870.4	2829.96
2711	MGRN1	1189.84	0.466807	7.38e-08	4.72e-07	981.399	1006.74	1004.18	1450.74	1227.2	1468.78
2712	ZNF629	484.631	1.85935	2.66e-68	5.46e-66	207.932	211.414	198.786	772.447	770.694	746.511
2713	TRADD	217.881	0.491184	0.000359847	0.00132822	192.864	167.484	180.342	257.482	263.831	245.282
2714	HSF4	204.706	1.26377	1.74e-16	2.57e-15	92.4142	130.876	130.133	294.952	289.01	290.848
2715	CORO1A	641.811	-0.215129	0.0222983	0.0546186	704.156	723.019	642.469	582.218	616.336	582.666
2717	GDPD3	333.258	-0.824677	7.71e-11	6.94e-10	484.17	402.694	396.548	220.974	260.547	234.618
2718	ELMO3	215.797	0.562811	7.06e-05	0.000294568	195.878	163.823	159.849	260.365	246.316	268.55
2720	PHKB	434.458	0.260097	0.016403	0.0417499	395.774	413.677	374.005	466.927	512.337	444.029
2722	NUTF2	1990.94	-1.46428	4.7e-61	7.18e-59	3325.91	2666.93	2800.43	989.578	1075.03	1087.77
2723	NUP93	1635.06	-0.923153	2.96e-31	1.14e-29	2264.15	2051.91	2118	1066.44	1216.25	1093.59
2727	LONP2	1238.02	-0.416182	1.35e-07	8.3e-07	1376.17	1378.31	1497.04	1098.14	1015.92	1062.57
2728	N4BP1	810.256	0.333848	0.000146248	0.000578013	716.21	683.665	749.035	935.776	853.894	922.959
2731	PLLP	145.49	-0.631903	0.000153467	0.000605442	198.891	161.993	173.169	111.448	123.705	103.736
2734	DHODH	314.01	-0.502482	0.000126249	0.000505627	386.733	348.697	371.956	233.464	307.621	235.587
2736	CTCF	1816.48	-0.20765	0.00343584	0.0103575	1919.6	1962.22	1962.25	1775.48	1639.91	1639.42
2737	ACD	624.322	-0.828834	1.68e-16	2.49e-15	861.863	776.102	765.429	408.321	454.316	479.9
2738	POLR2C	819.231	-0.303158	0.000611124	0.00215849	964.322	874.945	878.143	694.626	759.747	743.602
2743	CYB5B	4839.18	0.16454	0.00752398	0.0209018	4691.02	4541.29	4453.22	5077.59	5306.19	4965.75
2744	CCDC113	313.986	0.575951	2.03e-06	1.08e-05	246.103	267.243	238.748	382.381	398.484	350.957
2746	NME3	244.204	0.747124	4.64e-08	3.05e-07	188.846	160.162	193.663	283.423	324.042	315.086
2747	NDRG4	194.64	1.01957	3.8e-12	3.91e-11	114.513	135.452	130.133	273.815	255.074	258.855
2748	PSMD7	1155.95	-0.280603	0.00763531	0.0211866	1473.6	1169.64	1165.05	940.579	1174.65	1012.15
2750	SLC38A7	800.213	0.956694	1.27e-25	3.54e-24	536.404	559.196	528.73	1001.11	1027.96	1147.88
2754	COG4	571.578	0.201465	0.0337628	0.0782611	543.436	512.52	537.952	590.864	617.431	627.263
2755	SMPD3	35.1605	0.718946	0.0159001	0.0406255	17.0765	33.8629	24.5921	40.3517	51.4526	43.6273
2756	SLC7A6OS	136.39	-0.473821	0.00546144	0.0156926	169.761	158.332	150.627	130.663	106.189	102.766
2757	SLC7A6	721.877	-0.850214	1.54e-13	1.8e-12	814.651	958.229	1024.67	601.433	454.316	477.961
2758	PLA2G15	320.276	-0.322149	0.0151475	0.0389144	417.873	345.951	306.377	263.247	285.726	302.482
2759	ESRP2	2846.86	-0.339996	2.4e-07	1.44e-06	3108.93	3176.71	3263.58	2566.18	2398.57	2567.22
2760	FA2H	144.745	-1.09453	7.19e-11	6.5e-10	218.981	194.941	183.416	85.5072	88.6736	96.9495
2761	WDR59	918.66	0.372741	1.04e-05	4.97e-05	789.539	781.593	827.934	1001.11	1010.44	1101.35
2762	MON1B	626.13	0.456296	1.75e-06	9.37e-06	488.188	530.824	561.52	740.742	700.631	734.877
2763	CMC2	349.92	-0.32583	0.0138788	0.0360104	465.084	338.629	366.832	289.187	338.273	301.513
2765	HCFC1R1	214.561	0.449199	0.00190041	0.00603893	194.873	165.654	181.367	234.424	229.895	281.153
2766	NPRL3	1266	0.167536	0.0362223	0.0832905	1228.51	1147.68	1200.91	1361.39	1246.9	1410.61
2767	MLYCD	263.933	0.812514	1.02e-09	8.02e-09	192.864	188.534	188.539	367.969	296.673	349.018
2768	MPG	483.906	0.302656	0.00997967	0.0269539	512.296	372.492	412.942	526.494	535.326	543.887
2771	TAF1C	1007.46	0.525225	9.69e-08	6.11e-07	738.309	896.91	836.132	1206.71	1060.8	1305.91
2772	NAGPA	319.791	0.272215	0.0254404	0.0612401	292.31	271.819	303.303	317.049	359.073	375.194
2776	USP10	2344.09	-0.516014	1.36e-15	1.88e-14	2764.39	2730.08	2789.15	1909.98	1930.02	1940.93
2778	TSC2	1419.42	0.478844	2.84e-06	1.48e-05	1009.52	1213.57	1325.92	1746.65	1450.53	1770.3
2784	LMF1	98.6747	1.0376	1.81e-07	1.1e-06	73.3286	53.9976	61.4803	136.427	120.421	146.394
2787	MTHFSD	351.807	0.78634	3.49e-11	3.27e-10	243.089	278.225	247.97	436.183	422.568	482.808
2788	CLCN7	743.622	1.2215	1.88e-33	8.1e-32	429.927	478.657	419.09	1011.68	958.989	1163.39
2789	HAGHL	253.3	0.539092	0.00042752	0.00155918	188.846	181.212	245.921	313.206	247.41	343.201
2791	SLC7A5	7441.14	-2.16641	6.87e-186	3.31e-182	11899.3	12081.7	12609.6	2882.27	2378.86	2795.05
2792	METRN	134.226	0.438484	0.018536	0.0464606	99.4457	99.7583	140.38	166.211	126.989	172.57
2793	FBXO31	928.211	0.706235	3.99e-16	5.73e-15	764.426	684.58	660.913	1126.97	1150.57	1181.81
2794	STUB1	710.732	-0.224455	0.0116491	0.0308121	795.566	727.595	776.701	657.157	656.842	650.531
2795	RHBDL1	97.712	0.848431	2.06e-05	9.4e-05	61.2746	68.6411	74.801	110.487	123.705	147.363
2796	NUBP1	323.265	-0.688045	4.05e-08	2.68e-07	449.012	375.238	377.079	226.738	259.452	252.069
2797	UBE2I	1590.42	-0.397188	3.22e-07	1.9e-06	1935.68	1725.18	1768.58	1304.71	1379.37	1429.04
2801	EEF2K	598.171	-0.393325	6.37e-05	0.000268318	647.904	712.952	680.382	556.277	480.589	510.924
2802	CAPN15	2280.83	-0.205472	0.0228003	0.055643	2183.79	2556.19	2595.49	2217.42	1856.67	2275.4
2803	PIEZO1	2247.88	-0.320156	0.000674754	0.0023633	2142.6	2637.65	2718.45	2139.6	1788.8	2060.18
2804	GSPT1	4742.76	-0.497941	5.91e-14	7.16e-13	5725.66	5222.21	5725.86	3761.36	4049.43	3972.02
2806	CLUAP1	264.07	0.607943	6.87e-06	3.37e-05	224.004	198.601	200.836	277.658	345.937	337.384
2808	PRSS33	11.2809	0.868704	0.0322131	0.0752577	10.045	5.49129	4.09868	12.4898	14.2316	21.3289
2810	TCEB2	2660.95	-0.347406	0.000351598	0.00130051	3519.78	2717.27	2714.35	2120.39	2465.35	2428.58
2811	GGA2	1457.66	-0.27697	0.000111623	0.000450044	1575.06	1584.24	1635.38	1316.23	1304.93	1330.15
2813	CPPED1	688.826	0.229837	0.0149198	0.0384206	665.985	606.787	627.099	740.742	799.157	693.189
2814	USP31	438.673	-0.300155	0.00715686	0.0199712	459.057	464.929	530.78	412.164	408.337	356.774
2816	DNAJA3	1582.16	-0.329663	6.08e-06	3.01e-05	1842.26	1741.65	1706.08	1413.27	1427.54	1362.14
2822	RBL2	642.273	0.621019	4.26e-11	3.94e-10	523.346	488.724	502.089	830.092	753.178	756.206
2823	QPRT	285.883	1.91905	5.92e-42	3.98e-40	140.63	105.25	102.467	423.693	474.021	469.235
2828	STX4	708.894	0.197689	0.0298917	0.0704755	701.142	643.396	635.296	735.938	745.515	792.077
2829	CDIPT	544.497	0.391034	0.000212436	0.000817977	513.301	429.235	468.275	583.178	602.105	670.89
2830	BCKDK	837.775	0.198725	0.0226937	0.0554179	779.494	791.66	767.479	843.543	885.642	958.83
2831	KAT8	678.134	-0.491399	1.32e-07	8.13e-07	813.647	792.575	774.651	571.649	596.631	519.649
2834	SYT17	96.2096	0.587377	0.00222407	0.00697307	69.3106	83.2845	74.801	115.291	118.232	116.339
2837	C16orf62	887.874	0.371945	1.1e-05	5.23e-05	767.44	803.558	746.985	1003.99	1045.47	959.8
2838	SLC6A2	3.41765	1.01087	0.0155517	0.0398359	0	0.915214	1.02467	11.5291	2.18947	4.84747
2839	RNF40	1858.43	-0.152956	0.0285094	0.0676637	1913.58	1977.78	1981.71	1829.28	1701.22	1747.03
2840	KNOP1	747.035	-0.281158	0.00151497	0.00491408	824.696	778.847	857.65	670.607	694.063	656.348
2842	AAGAB	1391.5	-0.230874	0.00482843	0.0140456	1573.05	1525.66	1410.97	1181.73	1357.47	1300.09
2845	CORO2B	8.00278	-1.21124	0.00441275	0.0129834	15.0675	14.6434	9.22204	1.92151	3.28421	3.87798
2846	CSK	1300.71	0.550333	6.41e-13	7.03e-12	1078.84	1021.38	1061.56	1515.11	1506.36	1621
2848	TRIP4	289.68	-0.290872	0.0309719	0.0727018	364.634	316.664	276.661	245.953	287.916	246.252
2855	CTSH	693.273	0.183423	0.044841	0.099854	671.007	611.363	663.987	707.116	767.41	738.755
2857	TTC23	197.169	0.660162	9.07e-06	4.39e-05	165.743	140.028	148.577	219.052	268.21	241.404
2858	CD276	2350.96	-0.181728	0.0102909	0.0276897	2568.51	2436.3	2496.1	2222.23	2063.58	2319.03
2860	CEMIP	1715.97	0.429681	5.05e-06	2.53e-05	1239.56	1617.18	1520.61	2119.43	1920.17	1878.88
2861	RPAP1	625.459	-0.195535	0.047362	0.104814	641.877	674.513	689.604	614.883	521.094	610.782
2862	HOMER2	19.8779	0.773234	0.0276814	0.0659342	11.0495	12.813	16.3947	23.0581	22.9895	32.9628
2863	EHD4	1925.54	-1.08472	1.16e-52	1.29e-50	2569.52	2707.2	2586.27	1191.34	1284.13	1214.78
2866	CEP152	394.703	-0.35603	0.00485191	0.0141032	392.76	477.742	462.127	398.713	338.273	298.604
2867	ATP8B4	20.3086	0.725646	0.0414256	0.0934806	8.03602	16.4739	17.4194	19.2151	30.6526	30.0543
2869	DTWD1	304.956	0.497143	3.27e-05	0.0001448	255.144	244.362	256.168	340.107	373.305	360.652
2871	FAM189A1	703.923	0.682286	5.72e-14	6.93e-13	546.449	559.196	510.286	850.268	852.799	904.539
2872	GABPB1	424.331	-0.385412	0.000868279	0.00297087	472.116	474.081	497.99	320.892	419.284	361.622
2873	TJP1	3099.21	-0.379078	1.11e-05	5.29e-05	3051.68	3707.53	3765.67	2897.64	2521.18	2651.57
2874	BMF	173.161	0.579139	0.000163816	0.000643766	138.621	133.621	141.405	209.445	186.105	229.77
2878	EIF3J	3056.17	-0.571685	9.5e-14	1.13e-12	3916.55	3470.49	3587.37	2299.09	2667.87	2395.62
2879	SPG11	727.622	0.359476	7.57e-05	0.000314119	591.652	650.717	667.061	849.308	801.347	805.65
2880	RHOV	375.154	-0.593985	3.72e-07	2.18e-06	501.247	420.999	436.51	301.677	280.252	310.238
2882	OIP5	124.756	-1.82283	1.19e-19	2.26e-18	241.08	157.417	194.688	50.92	56.9263	47.5052
2883	SLC30A4	49.2431	-0.667175	0.0114567	0.0304143	52.2341	56.7433	75.8257	30.7442	45.9789	33.9323
2884	BLOC1S6	677.079	0.294697	0.00143538	0.0046825	640.872	575.67	605.581	746.507	778.357	715.487
2886	SGK3	73.0963	-0.476467	0.0301782	0.0710727	92.4142	88.7758	76.8503	63.4098	49.2631	67.8646
2891	TRIM35	333.78	-0.681672	6.89e-09	4.97e-08	393.765	425.575	418.066	258.443	269.305	237.526
2894	CA2	297.043	-2.86653	2.04e-87	7.26e-85	551.472	503.368	523.607	70.1351	66.7789	66.8951
2895	FZD3	365.964	0.40863	0.00040705	0.00148904	318.427	288.292	334.043	391.988	442.273	420.761
2896	INTS9	430.561	0.334186	0.00228409	0.00714149	420.886	364.255	355.561	489.024	463.073	490.564
2897	RIPK2	330.807	0.241886	0.0419204	0.0943559	329.477	278.225	300.229	346.833	373.305	356.774
2901	CPQ	36.9341	0.747264	0.0101237	0.0272892	26.1171	32.9477	19.4688	39.391	50.3579	53.3222
2902	DECR1	559.496	1.20291	4.7e-27	1.41e-25	368.652	313.918	323.796	690.783	864.842	794.986
2904	IMPAD1	1552.71	-0.548942	9.89e-14	1.17e-12	1938.69	1781.01	1820.84	1289.33	1251.28	1235.14
2906	LAPTM4B	817.165	-0.376594	2.27e-05	0.000102995	995.462	903.316	874.044	687.901	725.81	716.457
2909	NIPAL2	206.507	-0.307152	0.0303252	0.0713839	236.058	208.669	242.847	183.504	174.063	193.899
2910	IKBKB	835.231	0.204734	0.0170731	0.0432442	779.494	798.982	748.01	882.934	861.557	940.41
2911	PLAT	49.2889	-1.51123	1.87e-08	1.28e-07	69.3106	80.5388	75.8257	24.0189	29.5579	16.4814
2912	JPH1	421.724	-1.65448	1.65e-45	1.3e-43	608.728	649.802	672.184	224.817	191.579	183.235
2914	STK3	452.681	0.595299	1.95e-08	1.34e-07	370.661	345.036	361.709	533.219	586.779	518.68
2915	GDAP1	429.494	-0.542562	4.84e-07	2.8e-06	499.238	495.131	537.952	372.773	330.61	341.262
2916	RAB2A	1100.8	-0.390985	1.78e-05	8.21e-05	1371.15	1201.68	1178.37	916.56	1042.19	894.844
2917	EIF3E	6506.48	-0.210854	0.00526487	0.0151867	7624.17	6594.12	6735.16	5613.69	6484.12	5987.6
2918	EMC2	369.162	-0.924913	7.17e-13	7.82e-12	516.314	486.894	453.929	206.562	293.389	257.886
2922	ZC2HC1A	64.9338	-0.630515	0.00505974	0.0146454	82.3692	79.6236	77.875	52.8415	50.3579	46.5357
2925	ARMC1	612.051	-0.211225	0.0301395	0.070999	659.958	645.226	666.036	535.141	624	541.948
2928	CHRAC1	749.889	-0.487562	1.72e-07	1.04e-06	950.259	853.895	825.885	602.393	659.031	607.873
2929	NCALD	6.19407	1.02378	0.018122	0.0455653	0	5.49129	1.02467	17.2936	6.56842	6.78646
2933	GSDMD	516.295	0.203804	0.0418342	0.0942259	513.301	473.166	451.88	565.885	541.894	551.643
2939	SH2D4A	705.918	-0.515513	2.08e-08	1.42e-07	876.93	806.304	812.564	563.003	616.336	560.368
2941	ERI1	834.171	-0.980476	1.67e-30	6.16e-29	1109.97	1128.46	1090.25	569.728	571.452	535.161
2942	SLC39A14	2315.29	-0.211215	0.00209343	0.00659353	2412.81	2462.84	2581.15	2219.34	2154.44	2061.15
2946	R3HCC1	423.676	0.406723	0.000320146	0.00119104	398.787	340.46	350.438	461.162	528.758	462.449
2947	GSR	3035.62	-1.19045	2.57e-81	7.86e-79	4239	4226.46	4215.5	1850.41	1857.77	1824.59
2948	TNFRSF10A	648.887	-0.346416	0.000423099	0.00154481	682.057	755.052	745.961	602.393	514.526	593.331
2949	UBXN8	401.444	-0.354451	0.00106124	0.00356462	477.138	448.455	428.313	347.793	349.221	357.744
2950	PPP2CB	725.905	-0.465278	2.74e-07	1.63e-06	891.998	845.658	792.071	601.433	599.915	624.355
2954	ARHGEF10	11.9858	1.86269	7e-06	3.43e-05	1.0045	4.57607	2.04934	19.2151	29.5579	15.5119
2955	KLHDC4	1075.45	-0.265576	0.00107106	0.00359598	1167.23	1203.51	1154.8	962.677	926.147	1038.33
2956	MCM4	4670.58	-1.30745	1.03e-102	6.02e-100	6628.71	6633.47	6723.89	2774.66	2604.38	2658.35
2958	KCTD9	611.211	-1.42049	4.34e-45	3.36e-43	886.975	930.773	860.724	318.01	363.452	307.33
2960	ASAH1	1597.11	0.455997	2e-09	1.52e-08	1433.42	1344.45	1256.25	1809.1	1890.61	1848.83
2961	BNIP3L	838.832	-0.468534	1.18e-06	6.51e-06	1047.7	937.179	940.648	663.882	788.21	655.378
2962	MAN2B1	915.104	0.634074	1.65e-14	2.09e-13	716.21	743.154	686.53	1115.44	1096.93	1132.37
2965	NUCB1	758.78	-0.343316	0.000470489	0.00170203	933.182	871.284	744.936	670.607	649.179	683.494
2966	DHDH	6.4211	-1.02598	0.0173152	0.043748	12.054	8.23693	10.2467	1.92151	2.18947	3.87798
2967	GYS1	1747.87	0.930447	7.04e-38	3.82e-36	1153.17	1202.59	1242.93	2299.09	2219.03	2370.41
2968	MAP4K1	12.8335	1.03152	0.00895403	0.0244929	6.02701	8.23693	6.14803	19.2151	13.1368	24.2374
2970	ECH1	498.137	0.56087	1.94e-06	1.04e-05	461.066	354.188	387.326	532.258	605.389	648.592
2971	HNRNPL	4048.14	-0.506604	2.25e-16	3.31e-15	4900.97	4595.29	4769.84	3290.59	3338.95	3393.23
2972	NFKBIB	332.385	-0.436129	0.000609324	0.00215371	402.805	326.731	421.14	267.09	276.968	299.574
2979	CLPTM1	2547.12	-0.379354	5.25e-08	3.42e-07	2922.1	2761.2	2964.37	2137.68	2159.91	2337.45
2980	RELB	234.018	-1.10444	2.59e-15	3.53e-14	353.585	313.918	297.155	137.388	148.884	153.18
2981	CLASRP	1067.27	-0.238359	0.0048728	0.0141554	1080.84	1203.51	1184.52	1012.64	911.915	1010.21
2983	PPP1R37	584.719	0.307425	0.00189707	0.00603129	511.292	547.298	507.212	666.764	592.252	683.494
2988	PPP1R13L	481.035	-0.499772	6.44e-07	3.67e-06	544.44	575.67	573.816	394.87	394.105	403.31
2990	ERCC2	945.217	0.601217	4.03e-11	3.75e-10	759.404	744.069	743.911	1083.73	1066.27	1273.92
2991	DOT1L	1152.41	-0.560758	1.06e-09	8.31e-09	1230.52	1450.61	1447.86	948.265	847.326	989.854
2992	PLEKHJ1	778.804	0.357286	0.000528464	0.0018894	762.417	639.735	642.469	783.015	883.452	961.739
2994	RNASEH2A	829.576	-1.07132	1.43e-31	5.61e-30	1222.48	1052.5	1106.64	525.533	550.652	519.649
2995	KLC3	62.8156	-0.868743	0.000259817	0.000984281	75.3377	86.0301	87.097	43.234	32.8421	52.3527
2996	CD37	59.7372	1.88241	1.2e-11	1.18e-10	10.045	24.7108	31.7648	119.134	86.4842	86.285
2997	SF3A2	1511.05	-0.355899	3.67e-06	1.88e-05	1697.61	1736.16	1660.99	1339.29	1229.39	1402.86
3001	OAZ1	4503.86	-0.616991	2.15e-12	2.26e-11	6227.91	4940.33	5217.63	3256	3834.86	3546.41
3006	DMPK	353.767	0.551073	3.66e-06	1.87e-05	288.292	307.512	261.291	417.928	391.916	455.663
3009	TBC1D17	517.723	0.625671	1.24e-09	9.71e-09	412.85	435.642	367.857	616.805	620.715	652.47
3010	IL4I1	5.89226	-1.34156	0.00196339	0.00621546	15.0675	8.23693	8.19737	2.88227	0	0.969495
3011	TLE6	44.7274	0.921042	0.000811231	0.00279305	27.1216	21.9651	38.9375	50.92	63.4947	65.9256
3012	CCDC130	391.817	0.252623	0.0249627	0.0602408	387.738	329.477	354.536	440.987	402.863	435.303
3014	AES	1374.13	0.849828	7.41e-30	2.62e-28	1010.53	957.314	966.265	1735.12	1746.1	1829.44
3016	SGTA	2312.91	-0.212723	0.00596023	0.0169864	2682.02	2288.04	2484.83	2122.31	2047.16	2253.11
3019	MED25	895.73	0.276188	0.00171961	0.00552271	816.66	782.508	829.984	979.97	907.536	1057.72
3021	SNAPC2	330.622	0.348364	0.00363316	0.0109096	322.445	273.649	274.612	367.969	360.168	384.889
3022	C19orf53	1682.54	-0.292109	0.000957288	0.00324945	2095.39	1704.13	1763.46	1442.09	1477.89	1612.27
3024	CCDC61	166.523	0.547576	0.000333596	0.00123821	139.626	127.215	136.281	209.445	192.674	193.899
3025	IL27RA	242.086	-0.648805	2.03e-06	1.08e-05	317.423	293.784	279.735	169.093	185.01	207.472
3026	ASF1B	911.195	-1.44654	5.11e-54	5.86e-52	1450.5	1306.01	1255.22	491.907	515.621	447.907
3027	TNNT1	107.007	0.507395	0.00628953	0.0178142	95.4277	87.8606	78.8997	115.291	134.653	129.912
3028	VRK3	517.187	0.315412	0.00174473	0.00559684	469.102	441.133	470.324	538.984	574.736	608.843
3029	FAM32A	1127.48	0.837578	2.7e-20	5.33e-19	882.957	723.019	811.54	1389.25	1552.34	1405.77
3030	PPP6R1	2245.79	0.177424	0.015318	0.0393176	2169.72	2043.67	2108.77	2470.1	2201.51	2480.94
3031	C19orf44	108.516	0.537268	0.00371622	0.0111365	75.3377	97.0127	90.1711	125.859	126.989	135.729
3035	AKAP8	919.283	-0.325717	0.000125798	0.000504031	1008.52	1023.21	1040.04	820.485	758.652	864.789
3037	ILVBL	566.963	0.238459	0.0124837	0.0327927	529.373	528.994	500.04	591.825	634.947	616.599
3038	ZNF419	96.3539	0.734416	0.000173378	0.00067816	78.3512	74.1323	60.4556	125.859	125.895	113.431
3043	POP4	752.757	-0.227649	0.0207613	0.0513106	894.007	788.915	755.183	629.295	718.147	730.999
3044	CCNE1	506.631	-1.64214	3.44e-51	3.55e-49	813.647	716.613	781.824	242.11	261.642	223.953
3045	URI1	1286.54	-0.530862	2.5e-11	2.38e-10	1612.23	1517.43	1437.61	1004.95	1072.84	1074.2
3046	PDCD5	1185.65	-1.02092	3.31e-24	8.5e-23	1822.17	1443.29	1514.46	724.409	865.936	743.602
3047	ANKRD27	794.341	-0.528189	1e-09	7.9e-09	911.083	949.077	959.092	674.45	621.81	650.531
3049	TIMM50	1456.24	-0.398599	1.03e-06	5.71e-06	1791.03	1551.29	1631.28	1182.69	1308.21	1272.95
3051	FBL	3914.93	-0.782331	1.31e-18	2.3e-17	5697.54	4523.9	4663.28	2623.82	3044.46	2936.6
3055	GPI	8224.69	-0.416113	3.25e-11	3.05e-10	9952.61	9025.84	9247.66	6827.13	7242.77	7052.1
3056	AKT2	2298.21	0.157644	0.026078	0.0625794	2067.27	2218.48	2230.71	2519.1	2298.95	2454.76
3057	PLD3	1099.78	0.372755	3.51e-05	0.000154731	1025.6	937.179	908.883	1217.28	1141.81	1367.96
3060	NUMBL	493.642	-0.683417	2.17e-09	1.65e-08	601.697	624.176	606.605	402.556	310.905	415.913
3061	EBI3	3.02002	-1.04933	0.0105563	0.0283206	4.01801	10.0674	3.07401	0.960755	0	0
3062	CCDC94	533.243	-0.334371	0.00136215	0.00446782	662.971	547.298	576.89	465.005	483.873	463.418
3064	TBCB	1237.2	-0.382711	1.81e-05	8.32e-05	1571.04	1331.64	1303.38	1011.68	1108.97	1096.5
3066	POLR2I	95.9937	-0.483099	0.0143662	0.0371601	123.554	107.995	106.566	69.1744	93.0526	75.6206
3068	CLIP3	57.4457	0.77155	0.00219331	0.00688335	31.1396	35.6934	56.3569	73.0174	68.9684	79.4986
3072	TJP3	742.863	0.386928	1.3e-05	6.13e-05	681.052	640.65	606.605	841.622	841.852	845.399
3074	CACTIN	464.63	-0.213654	0.0399124	0.0905006	470.107	490.555	537.952	430.418	430.231	428.517
3075	CCDC9	276.067	-0.534665	1.61e-05	7.47e-05	341.531	314.834	326.87	227.699	224.421	221.045
3076	HNRNPUL1	4855.11	-1.26561	7.64e-90	3.27e-87	6911.98	6926.34	6764.88	2981.22	2709.47	2836.74
3077	FZR1	1033.27	-0.233314	0.00449394	0.013178	1161.2	1113.82	1077.95	978.049	893.305	975.312
3078	BBC3	149.805	0.577644	0.00051066	0.0018304	131.59	110.741	114.763	156.603	197.053	188.082
3079	TGFB1	605.945	-0.93378	1.96e-19	3.66e-18	825.701	787.084	781.824	375.655	395.2	470.205
3080	DENND3	287.848	-0.632942	1.39e-06	7.56e-06	317.423	393.542	343.265	244.032	214.568	214.258
3091	GLTSCR2	2158.3	0.755175	3.55e-22	8.06e-21	1726.74	1487.22	1591.31	2544.08	2827.7	2772.75
3093	ICAM5	86.2192	1.35134	8.1e-09	5.8e-08	36.1621	53.0824	48.1595	156.603	87.5789	135.729
3095	CD33	7.6331	0.915684	0.0307836	0.0723128	3.01351	4.57607	4.09868	11.5291	10.9474	11.6339
3096	CEACAM5	12.6017	-1.27555	0.00140869	0.00460713	23.1035	14.6434	21.5181	4.80378	7.66315	3.87798
3099	TYK2	1346.11	-0.250805	0.00313824	0.00953202	1359.09	1510.1	1523.69	1274.92	1115.54	1293.31
3103	RABAC1	531.764	0.469115	6.66e-05	0.000279141	529.373	424.659	379.128	584.139	646.989	626.294
3106	PTPRS	85.4652	0.774782	0.000264115	0.0009984	48.2161	64.9802	71.727	112.408	95.242	120.217
3107	CNFN	41.7196	0.888181	0.00214995	0.00675939	36.1621	19.2195	27.6661	53.8023	42.6947	70.7731
3109	MEGF8	1040.17	0.702913	7.31e-13	7.96e-12	752.372	811.795	802.317	1400.78	1098.02	1375.71
3111	CYTH2	1397.03	1.30458	1.05e-62	1.69e-60	807.62	773.356	822.811	2044.49	1878.57	2055.33
3112	GRWD1	1546.14	-0.331369	3.28e-06	1.69e-05	1752.86	1725.18	1694.81	1379.64	1331.2	1393.16
3113	GRIN2D	12.395	0.846943	0.0315092	0.0738012	9.04052	6.4065	7.1727	18.2543	13.1368	20.3594
3117	CARD8	213.002	0.596991	2.59e-05	0.000116361	152.684	170.23	182.391	255.561	240.842	276.306
3118	LIG1	1204.76	-1.11222	5.69e-44	4.24e-42	1648.39	1656.54	1648.7	813.76	721.431	739.724
3120	ZNF175	135.968	0.409955	0.0187724	0.0469676	112.504	102.504	133.207	175.818	152.168	139.607
3128	CAPS	61.3513	0.863642	0.000275623	0.00103722	37.1666	43.9303	45.0855	77.8212	70.0631	94.041
3130	FAM83E	144.867	1.46089	6.9e-18	1.15e-16	72.3241	84.1997	67.6283	210.405	214.568	220.075
3137	PPP2R1A	4717.14	-0.207236	0.00797492	0.0220179	5662.38	4699.62	4812.88	4167.76	4390.99	4569.23
3138	TNPO2	1626.63	0.166145	0.0486658	0.107194	1389.23	1586.98	1621.03	1820.63	1585.18	1756.72
3141	GCDH	335.262	0.540592	0.000105061	0.000424831	336.508	230.634	247.97	372.773	386.442	437.242
3144	DNASE2	563.658	0.196017	0.0481414	0.10624	565.535	505.198	504.138	572.61	604.294	630.172
3147	PRPF31	833.987	0.24613	0.00454054	0.0132944	816.66	744.069	726.492	914.639	887.831	914.234
3149	JAK3	25.1471	1.55957	5.42e-06	2.7e-05	5.02251	14.6434	11.2714	44.1947	35.0316	40.7188
3153	ARRDC2	341.967	-0.483528	3.92e-05	0.000171001	398.787	376.153	425.239	289.187	263.831	298.604
3158	ELL	409.489	0.811922	5.24e-12	5.32e-11	268.202	280.971	337.117	550.513	484.968	535.161
3159	CRTC1	580.196	0.764844	1.45e-12	1.54e-11	440.976	378.899	464.176	714.802	677.642	804.681
3166	ARMC6	683.125	-0.302873	0.00280312	0.00859818	796.57	686.411	783.873	546.67	632.757	652.47
3167	TMEM147	1637.31	-0.422757	2.82e-06	1.47e-05	2148.63	1727.92	1758.34	1340.25	1376.08	1472.66
3174	LSR	1822.4	-0.845717	1.4e-26	4.09e-25	2522.3	2222.14	2294.24	1249.94	1254.57	1391.22
3175	KXD1	1447.89	-0.315082	1.46e-05	6.82e-05	1654.41	1564.1	1601.56	1308.55	1264.42	1294.28
3177	SUGP1	830.63	0.28836	0.00195228	0.00618537	786.525	745.9	709.072	917.521	831.999	992.763
3181	PBX4	77.2137	-1.05334	4.78e-06	2.4e-05	93.4187	125.384	99.3931	34.5872	59.1158	51.3832
3184	ATP13A1	1648.94	0.172381	0.0241672	0.0585423	1525.84	1550.37	1573.89	1706.3	1648.67	1888.58
3190	CADM4	160.956	1.12884	2.56e-11	2.44e-10	123.554	86.9453	86.0724	213.288	222.231	233.648
3191	SMG9	675.21	-0.247676	0.00636854	0.0180247	731.277	737.663	732.64	650.431	584.589	614.66
3192	AVL9	1329.03	0.441124	1.15e-07	7.17e-07	1017.56	1205.34	1152.75	1541.05	1581.89	1475.57
3194	CFAP69	76.637	2.06887	3.09e-19	5.71e-18	25.1126	29.2869	25.6168	117.212	125.895	136.699
3197	CDK6	1106.05	-0.330821	0.000677134	0.00237077	1113.99	1346.28	1240.88	1073.16	996.21	865.759
3199	DNAJC2	1326.95	-0.51844	8.47e-10	6.75e-09	1681.54	1449.7	1563.65	1086.61	1159.33	1020.88
3202	NAMPT	2359.23	-0.956108	1.35e-40	8.43e-39	3089.85	3135.52	3129.35	1676.52	1647.58	1476.54
3206	PON2	2619.49	0.422525	1.99e-09	1.51e-08	2075.3	2350.27	2281.94	2937.03	3029.13	3043.24
3208	HBP1	382.75	1.39797	2.57e-35	1.21e-33	217.977	202.262	203.91	561.081	552.842	558.429
3210	SP4	190.287	-0.401077	0.0145823	0.0376584	179.806	234.295	238.748	195.033	153.263	140.577
3215	MTPN	1399.1	-0.91012	5.2e-26	1.47e-24	1672.5	1865.21	1953.02	1017.44	998.399	888.057
3222	TTC26	187.477	-0.431097	0.00319535	0.00969174	221.995	204.093	222.354	168.132	160.926	147.363
3223	OGDH	2428.21	-0.215003	0.00202253	0.00638673	2572.53	2551.62	2707.18	2256.81	2128.17	2352.96
3227	H2AFV	1681.96	-0.790949	1.54e-26	4.47e-25	2255.11	2036.35	2113.9	1258.59	1230.48	1197.33
3228	CAV2	269.029	-0.537372	6.06e-05	0.000256499	316.418	355.103	286.908	203.68	239.747	212.319
3229	CAV1	195.506	-1.02759	2.61e-12	2.72e-11	280.256	245.277	267.439	126.82	120.421	132.821
3230	MET	2650.41	-0.242779	0.000448521	0.0016296	2754.34	2935.09	2932.61	2464.34	2522.27	2293.82
3235	HOXA1	312.589	0.420839	0.000587942	0.00208349	264.184	249.853	285.883	365.087	329.516	381.011
3237	HOXA2	77.5879	-0.913715	1.78e-05	8.21e-05	101.455	100.674	106.566	46.1162	52.5473	58.1697
3238	HOXA3	577.532	-0.280738	0.00810323	0.022321	579.598	704.715	618.901	515.926	482.779	563.276
3239	LFNG	116.926	0.955321	1.09e-07	6.81e-07	85.3827	78.7084	69.6776	154.682	152.168	160.936
3242	BRAT1	996.678	-0.185178	0.042014	0.0945204	1137.1	1036.02	1011.35	884.855	880.168	1030.57
3243	IQCE	672.142	0.4739	1.26e-06	6.9e-06	533.391	559.196	592.26	806.074	707.2	834.735
3246	TSPAN12	118.446	1.00045	1.14e-07	7.09e-07	82.3692	88.7758	59.4309	155.642	175.158	149.302
3247	SSBP1	1851.35	-0.356177	6.91e-05	0.000288765	2282.23	1910.05	2050.37	1493.01	1809.6	1562.83
3248	HOXA13	1439.87	-0.240026	0.00110154	0.003682	1546.93	1567.76	1566.72	1373.88	1264.42	1319.48
3252	TAX1BP1	4593.25	-0.132868	0.0476995	0.105439	4927.08	4705.12	4784.19	4206.19	4712.84	4224.09
3253	CPVL	435.271	0.582044	2.9e-07	1.72e-06	375.684	321.24	344.289	494.789	580.21	495.412
3254	CHN2	99.9676	1.11639	2.88e-08	1.94e-07	56.2521	72.3019	54.3076	119.134	145.6	152.211
3256	ABHD11	692.851	-0.767179	4.48e-17	6.94e-16	853.827	912.469	857.65	487.103	516.715	529.344
3258	FKBP14	542.51	0.520218	1.64e-07	1e-06	424.904	448.455	460.077	677.332	639.326	604.965
3262	GARS	4117.28	-0.387333	2.84e-08	1.92e-07	4976.3	4452.52	4581.3	3386.66	3752.76	3554.17
3269	CHCHD2	2929.61	-0.249915	0.00459081	0.0134179	3683.51	2933.26	2939.78	2543.12	2672.25	2805.72
3271	HSPB1	8320.57	-0.422251	7.99e-07	4.5e-06	10890.8	8700.03	9034.53	6743.54	6800.5	7754.02
3272	NPTX2	59.1746	-1.60177	1.44e-10	1.25e-09	85.3827	83.2845	105.541	24.9796	30.6526	25.2069
3273	PDAP1	3071.51	-0.502404	3.36e-13	3.81e-12	3844.23	3400.94	3567.9	2505.65	2594.52	2515.84
3274	BUD31	618.116	-0.442787	8.88e-05	0.000364297	770.453	712.952	656.814	453.476	610.863	504.137
3277	ZKSCAN1	1145.83	1.15418	1.19e-27	3.72e-26	580.602	766.949	765.429	1755.3	1544.67	1462
3278	EIF3B	5194.21	-0.329607	8.03e-07	4.52e-06	6101.35	5497.69	5766.85	4372.4	4640.59	4786.4
3279	SNX8	537.14	-0.410775	7.62e-05	0.00031576	644.89	565.602	633.247	465.966	422.568	490.564
3280	NUDT1	272.036	-0.807399	6.19e-09	4.49e-08	403.81	327.647	312.525	181.583	215.663	190.99
3282	TAF6	519.096	-0.310418	0.00207019	0.00652354	579.598	549.129	598.408	449.633	443.368	494.442
3287	TFR2	150.315	0.678167	4.76e-05	0.000205208	105.473	101.589	136.281	192.151	177.347	189.051
3288	FSCN3	6.6996	-0.873942	0.0423308	0.095111	14.063	10.0674	6.14803	2.88227	2.18947	4.84747
3289	MOSPD3	248.486	0.523436	0.000478534	0.00172886	240.076	191.28	176.243	253.639	292.295	337.384
3291	PCOLCE	92.5972	0.464903	0.0245548	0.0593754	60.2701	93.3518	76.8503	109.526	96.3368	119.248
3294	RBM28	1386.47	-0.482138	5.19e-11	4.76e-10	1613.23	1647.39	1592.34	1191.34	1145.09	1129.46
3296	IMPDH1	1916.08	-0.456404	1.32e-10	1.16e-09	2291.27	2138.86	2226.61	1571.8	1582.99	1684.98
3297	AGFG2	248.153	-0.655234	1.39e-06	7.54e-06	278.247	316.664	319.697	171.975	194.863	207.472
3298	LSM5	605.894	-1.04924	1.26e-20	2.57e-19	906.061	785.254	768.503	355.479	456.505	363.561
3300	AP1S1	3702.84	0.201883	0.0157528	0.040292	3831.17	3243.52	3250.26	3576.89	4176.42	4138.77
3302	C1GALT1	404.424	-0.373739	0.000460228	0.00167024	471.111	461.268	439.584	353.558	348.126	352.896
3303	PLOD3	1772.17	-0.280031	8.47e-05	0.000349125	1964.81	1871.61	1999.13	1635.21	1540.29	1621.96
3304	RPA3	256.148	-0.944049	8.71e-11	7.78e-10	397.783	310.258	309.451	161.407	197.053	160.936
3305	ZNHIT1	991.726	0.327621	0.000435153	0.00158462	990.439	822.778	821.786	1041.46	1130.86	1143.03
3306	CLDN15	281.855	0.833573	1.97e-10	1.7e-09	211.95	190.365	200.836	373.734	319.663	394.584
3308	GLCCI1	110.171	0.424818	0.0184651	0.0463161	90.4052	93.3518	96.3191	135.466	120.421	125.065
3310	PHF14	433.065	0.214059	0.0413543	0.0933416	411.846	376.153	413.967	469.809	464.168	462.449
3311	NRF1	265.014	-0.603492	5.79e-06	2.88e-05	313.405	296.529	353.512	229.62	199.242	197.777
3312	TMEM106B	989.168	-0.253366	0.00364327	0.0109358	1034.64	1171.47	1022.62	885.816	946.947	873.515
3313	EZH2	1100.87	-0.569283	4.89e-13	5.43e-12	1352.06	1302.35	1296.21	851.229	916.294	887.088
3314	CEP41	284.805	0.55692	6.25e-06	3.09e-05	224.004	242.532	221.329	328.578	340.463	351.927
3315	ZNF862	192.973	0.806613	2.82e-08	1.9e-07	142.639	140.943	133.207	243.071	234.274	263.703
3317	MEST	707.476	-0.19968	0.0396678	0.0900839	815.656	703.8	751.084	616.805	713.768	643.745
3319	ANKMY2	659.312	-0.431089	2.13e-06	1.13e-05	786.525	755.052	732.64	545.709	573.642	562.307
3320	ACTR3C	47.0095	0.764885	0.00298755	0.0091189	30.1351	34.7781	35.8635	64.3706	55.8315	61.0782
3322	TSPAN13	1812.54	0.219568	0.0178698	0.0449956	1890.47	1564.1	1564.67	1763.95	2142.4	1949.65
3323	RARRES2	150.776	-1.87201	4.38e-25	1.18e-23	273.225	209.584	236.699	58.6061	72.2526	54.2917
3326	AHR	1481.44	-0.509714	4.27e-09	3.15e-08	1562	1912.8	1753.21	1242.26	1266.61	1151.76
3327	CHCHD3	1306.89	-0.242017	0.00454287	0.0132972	1546.93	1329.81	1375.11	1112.55	1244.72	1232.23
3330	GLI3	10.2793	1.15829	0.00511432	0.0147901	4.01801	5.49129	4.09868	10.5683	14.2316	23.2679
3332	MRPL32	854.236	-0.34894	0.000266476	0.00100673	1061.76	917.96	894.538	731.135	812.294	707.731
3333	COA1	724.626	-0.181131	0.0485412	0.106944	801.593	762.373	746.985	668.686	730.189	637.928
3334	BLVRA	489.675	-0.567208	1.41e-06	7.67e-06	679.043	539.976	540.002	388.145	430.231	360.652
3336	TMEM248	1300.51	-0.289529	0.000432534	0.00157657	1492.69	1387.46	1414.05	1120.24	1277.56	1111.04
3338	RHEB	1682.5	-0.235245	0.00495883	0.0143771	1982.89	1743.48	1734.77	1434.41	1670.57	1528.89
3339	PRKAG2	300.787	0.413389	0.000937358	0.0031908	232.04	277.31	261.291	320.892	361.263	351.927
3341	POLD2	4266.74	-0.41491	2.6e-09	1.96e-08	5249.53	4694.13	4697.09	3544.23	3583.07	3832.41
3344	BCL7B	740.126	0.275776	0.00249455	0.00772926	719.223	628.752	658.864	783.976	812.294	837.643
3349	EIF4H	5128.33	-0.43685	1.82e-11	1.76e-10	6187.73	5665.18	5856	4255.18	4567.24	4238.63
3350	LIMK1	753.562	-0.544865	5.56e-10	4.51e-09	913.092	893.249	881.217	620.648	579.115	634.05
3351	SPATA6L	58.795	0.8522	0.000440099	0.00160081	30.1351	43.9303	47.1349	74.9389	81.0105	75.6206
3354	FKTN	349.614	0.37135	0.00134453	0.00441678	287.288	309.342	315.599	423.693	387.537	374.225
3357	SPIN1	1507.77	0.295762	7.42e-05	0.000308338	1304.85	1339.87	1413.02	1695.73	1701.22	1591.91
3359	TMEM245	2043.95	0.305234	0.000193991	0.000751613	1665.46	1939.34	1874.12	2382.67	2327.41	2074.72
3360	PRUNE2	11.0086	1.32194	0.00136488	0.00447524	2.009	5.49129	5.12336	23.0581	19.7053	10.6644
3362	TRIM14	685.811	-0.338081	0.00109495	0.00366507	729.268	809.965	762.355	690.783	540.8	581.697
3363	CORO2A	53.093	-0.669589	0.0071044	0.0198363	64.2881	73.2171	61.4803	33.6264	39.4105	46.5357
3364	TGFBR1	358.954	-0.546794	8.97e-06	4.34e-05	388.742	471.335	422.164	317.049	295.579	258.855
3366	C5	23.4575	-1.59513	4.25e-06	2.15e-05	35.1576	44.8455	32.7895	7.68604	7.66315	12.6034
3370	TLE4	601.52	0.228746	0.0194203	0.0483249	534.395	528.994	597.383	647.549	616.336	684.463
3371	LHX6	127.227	-0.487891	0.00545637	0.0156827	157.707	153.756	137.306	117.212	89.7684	107.614
3372	PTGR1	878.202	0.278561	0.0064699	0.0182686	900.034	741.323	735.714	862.758	1044.38	985.007
3373	SUSD1	508.04	-0.213979	0.0303427	0.0714164	537.409	531.739	569.717	483.26	459.789	466.327
3378	ENG	29.4985	1.9313	7.32e-09	5.26e-08	9.04052	6.4065	13.3207	53.8023	37.221	57.2002
3380	CDC37L1	335.217	0.277259	0.017236	0.0435879	307.378	306.597	293.056	343.95	391.916	368.408
3384	TBC1D13	708.597	0.630311	9.03e-12	8.99e-11	517.319	557.365	589.186	856.994	831.999	898.722
3388	KANK1	657.752	0.471411	9.93e-07	5.5e-06	528.368	551.874	569.717	832.014	750.989	713.548
3391	TESK1	367.091	0.358898	0.002791	0.00856375	342.535	322.155	298.179	434.261	362.358	443.059
3394	FUBP3	1868.44	-0.206726	0.00421101	0.0124412	1897.5	1996.08	2115.95	1769.71	1706.69	1724.73
3396	CREB3	641.053	-0.334609	0.00353209	0.0106319	784.516	689.156	674.234	503.436	674.357	520.619
3397	RGP1	922.749	0.190862	0.0368253	0.0844553	808.624	894.164	881.217	1068.36	893.305	990.824
3400	DDX58	336.264	0.46685	0.000102298	0.000414267	292.31	265.412	285.883	355.479	425.852	392.645
3401	EDF1	4421.31	-0.257254	0.000957624	0.00325002	5336.92	4548.61	4566.96	3762.32	4250.86	4062.18
3405	RAPGEF1	677.138	0.405989	0.000184167	0.000716144	506.269	613.194	624.025	814.72	677.642	826.979
3406	NPDC1	1005.34	0.564329	6.99e-09	5.04e-08	689.088	891.419	845.354	1208.63	1144	1253.56
3408	SETX	1764.96	-0.204563	0.0267543	0.0640062	1644.37	2062.89	1966.34	1781.24	1623.49	1511.44
3409	SH3GL2	241.698	0.408559	0.00181722	0.0058092	208.936	209.584	201.86	260.365	291.2	278.245
3412	SHB	281.747	-0.47392	0.000197575	0.000763962	343.54	339.544	302.278	215.209	248.505	241.404
3415	EXOSC3	426.434	-0.426621	9.79e-05	0.000398098	521.337	464.929	483.645	334.343	382.063	372.286
3418	PDLIM1	1737.47	-0.899884	3.82e-25	1.03e-23	2565.5	2141.6	2095.45	1161.55	1212.97	1247.74
3419	CCNJ	300.216	-0.652032	8.31e-08	5.27e-07	360.616	369.747	374.005	235.385	246.316	215.228
3421	GATA3	12.0589	0.929448	0.0194001	0.0482871	6.02701	7.32171	7.1727	23.0581	14.2316	14.5424
3423	HPS1	411.162	0.415122	0.000163868	0.00064384	368.652	348.697	337.117	444.83	458.694	508.985
3429	ERLIN1	984.525	0.326902	9.37e-05	0.000382391	931.173	813.625	873.02	1093.34	1102.4	1093.59
3431	PKD2L1	4.16189	0.94504	0.0274867	0.0655352	3.01351	0	1.02467	5.76453	5.47368	9.69495
3433	TRDMT1	146.124	-0.517915	0.00131953	0.00434282	171.77	174.806	172.145	115.291	130.274	112.461
3434	DDX50	626.497	-0.346731	0.000721545	0.00250621	756.39	660.785	689.604	535.141	611.958	505.107
3435	MAPK8	572.064	-0.756745	2.65e-14	3.3e-13	747.35	739.493	674.234	416.968	451.031	403.31
3438	NSMCE4A	458.374	-0.293666	0.00518342	0.0149697	531.382	485.979	499.015	410.242	436.8	386.828
3439	PLEKHA1	664.856	0.544451	3.41e-09	2.54e-08	504.26	565.602	548.199	781.094	788.21	801.772
3440	PALD1	2045.33	0.824351	2.46e-29	8.39e-28	1423.38	1573.25	1420.19	2667.06	2511.32	2676.77
3442	CDH23	5.74649	0.885036	0.0410144	0.0927158	4.01801	1.83043	2.04934	10.5683	4.37894	11.6339
3443	C10orf54	75.6352	-1.59417	1.79e-10	1.55e-09	137.617	94.2671	117.837	20.1759	47.0737	36.8408
3449	MINPP1	556.898	0.376053	0.00024641	0.000938472	534.395	436.557	480.571	627.373	645.894	616.599
3451	LIPA	820.122	-0.234173	0.0125324	0.0329072	961.308	856.64	843.304	737.86	817.768	703.853
3454	LZTS2	935.932	0.877799	2.49e-21	5.37e-20	649.913	651.633	669.11	1183.65	1107.87	1353.41
3455	SFXN3	1744.53	0.316359	1.78e-05	8.18e-05	1522.83	1611.69	1523.69	1970.51	1823.83	2014.61
3456	KAZALD1	95.9975	0.550833	0.00795787	0.0219772	100.45	71.3867	58.4063	114.33	116.042	115.37
3457	FBXW4	354.127	0.549554	2.48e-06	1.31e-05	279.252	303.851	275.637	457.319	399.579	409.127
3459	NPM3	838.795	-0.320762	0.00249981	0.00774307	1073.81	792.575	933.475	701.351	752.084	779.474
3460	TNKS2	818.327	0.428596	4.07e-06	2.07e-05	629.823	706.545	752.109	955.951	976.505	889.027
3462	GBF1	1857.43	-0.183156	0.0145004	0.0374719	1880.43	2002.49	2046.27	1835.04	1633.35	1747.03
3464	CPEB3	37.5352	-0.86394	0.00260008	0.00802912	43.1936	52.1672	54.3076	19.2151	26.2737	30.0543
3467	SUFU	406.162	0.501006	4.61e-06	2.32e-05	317.423	343.205	345.314	495.75	446.652	488.625
3470	LHPP	119.435	1.26418	3.77e-11	3.52e-10	77.3467	68.6411	57.3816	143.153	192.674	177.418
3471	LARP4B	1802.51	-0.248196	0.000694389	0.00242325	1849.29	1977.78	2048.32	1704.38	1602.69	1632.63
3474	BCCIP	1596.11	-0.664891	3.12e-15	4.21e-14	2181.78	1801.14	1899.74	1216.32	1276.46	1201.2
3477	SH3PXD2A	392.896	0.639884	3.27e-07	1.93e-06	256.148	333.138	326.87	530.337	436.8	474.083
3478	PITRM1	1707.89	-0.29755	3.59e-05	0.000157744	1849.29	1886.26	1919.21	1598.7	1458.19	1535.68
3483	GLRX3	1993.62	-0.615379	9.48e-12	9.41e-11	2735.26	2180.04	2335.23	1451.7	1686.99	1572.52
3485	FAM208B	2485.81	-0.448289	1.19e-06	6.53e-06	2472.08	3034.85	3112.95	2293.32	2081.09	1920.57
3486	XPNPEP1	1678.99	-0.356416	6.85e-07	3.89e-06	1972.84	1853.31	1834.16	1496.86	1478.99	1437.76
3487	SMC3	1953.6	-1.17109	7.17e-57	9.52e-55	2739.28	2780.42	2610.86	1211.51	1257.85	1121.71
3489	TFAM	1134.13	-0.308412	5.98e-05	0.000253488	1260.65	1249.27	1257.27	1019.36	1040	978.22
3490	CCDC6	1590.38	-0.418551	9.3e-08	5.88e-07	1697.61	1812.12	1955.07	1411.35	1313.68	1352.45
3491	CUL2	509.433	-0.447602	1.34e-05	6.31e-05	608.728	577.5	579.964	428.497	466.358	395.554
3493	UBE2S	1584.46	-0.92229	8.06e-23	1.9e-21	2415.83	1860.63	1963.27	1068.36	1108.97	1089.71
3494	RPL28	16778	0.182791	0.0204935	0.0507595	17714.4	14363.4	15046.3	17360.8	17147.9	19035.1
3497	PPIF	3774.05	-0.502313	6.01e-11	5.47e-10	4876.86	4027.86	4384.57	2990.83	3156.12	3208.06
3498	PBLD	101.675	1.66572	2.96e-16	4.3e-15	39.1756	56.7433	42.0115	170.054	148.884	153.18
3499	TSPAN14	1904.5	-0.208606	0.00368526	0.0110523	2023.07	2039.1	2067.79	1818.71	1650.86	1827.5
3502	CYP2C18	5.25311	-1.24564	0.00404456	0.0120084	9.04052	8.23693	10.2467	0.960755	1.09474	1.93899
3505	NUFIP2	2370.61	-0.752077	1.83e-18	3.17e-17	2654.9	3050.41	3236.94	1908.06	1732.97	1640.39
3506	GIT1	1294.73	-0.169075	0.0470434	0.104156	1421.37	1301.43	1392.53	1223.04	1105.68	1324.33
3508	FBXL20	429.161	1.42767	6.43e-38	3.51e-36	226.013	226.973	236.699	628.334	588.968	667.982
3509	RUNDC3A	86.2671	1.11727	2.37e-06	1.25e-05	30.1351	64.065	61.4803	140.27	98.5263	123.126
3512	PSMD3	3932.68	-0.892363	8.49e-40	5.16e-38	5422.3	4871.69	5060.85	2639.19	2833.18	2768.88
3513	CASC3	1573.23	0.214135	0.0136216	0.0354578	1312.88	1537.56	1516.51	1833.12	1561.09	1678.2
3514	RAPGEFL1	667.548	-0.35427	0.000353568	0.0013073	674.021	787.999	788.997	611.04	544.084	599.148
3515	RGS9	20.8665	-0.893416	0.0106231	0.0284604	37.1666	21.0499	27.6661	13.4506	14.2316	11.6339
3519	RAD51C	708.703	-1.18024	1.46e-28	4.76e-27	1099.93	864.877	997.005	393.91	446.652	449.846
3520	2020-09-04	69.8098	1.16479	2.26e-07	1.36e-06	41.1846	39.3542	43.0362	101.84	106.189	87.2545
3521	MTMR4	1578.59	0.210987	0.00659863	0.0185695	1374.16	1517.43	1496.02	1798.53	1616.93	1668.5
3522	TRIM37	854.372	-0.60119	1.92e-11	1.85e-10	1064.77	1034.19	994.956	633.138	738.947	660.226
3526	TUBD1	176.468	-0.513547	0.00111636	0.0037283	198.891	222.397	203.91	120.094	164.21	149.302
3527	KPNB1	7824.62	-0.681756	8.33e-30	2.93e-28	9552.81	9349.83	10041.8	5978.78	6176.5	5847.99
3529	PNPO	377.359	0.621782	6.71e-08	4.32e-07	266.193	316.664	304.327	477.495	464.168	435.303
3531	RPS6KB1	970.349	-0.434307	1.8e-07	1.09e-06	1051.71	1171.47	1126.11	825.289	841.852	805.65
3532	TRIM16L	434.408	-0.50669	1.29e-06	7.04e-06	514.305	500.622	518.484	349.715	348.126	375.194
3534	CDK5RAP3	1097.1	0.30434	0.000224342	0.000861237	936.196	997.583	1008.28	1139.46	1218.44	1282.64
3536	RECQL5	408.403	0.546374	3.9e-06	1.99e-05	303.36	372.492	315.599	511.122	437.894	509.954
3537	PIGL	316.511	0.411407	0.000634355	0.00223358	277.243	278.225	257.192	378.538	331.705	376.164
3539	INTS2	537.505	0.442244	2.06e-05	9.42e-05	423.9	465.844	473.398	633.138	664.505	564.246
3540	CAMTA2	613.333	0.656454	9.85e-11	8.76e-10	447.003	479.572	496.965	772.447	675.452	808.559
3543	ENO3	107.239	0.817687	2.4e-05	0.000108526	70.3151	66.8106	91.1957	124.898	155.453	134.76
3545	PFN1	13107.3	-0.673606	6.23e-18	1.04e-16	18139.3	14722.1	15549.4	9558.55	10076	10598.5
3547	SLC25A11	976.813	-0.288613	0.000836673	0.00287294	1169.24	1016.8	1040.04	862.758	862.652	909.386
3550	RAI1	968.65	0.22321	0.0170702	0.0432425	852.822	896.91	930.401	1111.59	913.01	1107.16
3551	NUP88	1841.92	-0.782039	8.43e-29	2.78e-27	2417.84	2281.63	2297.31	1354.66	1381.56	1318.51
3552	C1QBP	4589.83	-0.432779	4.51e-07	2.62e-06	5979.8	4869.85	4989.12	3627.81	4257.43	3814.96
3554	BLMH	606.285	-0.367738	8.42e-05	0.000347162	708.174	674.513	669.11	509.2	547.368	529.344
3556	GOSR1	1050.73	0.396944	7.23e-07	4.09e-06	883.962	907.892	926.303	1241.3	1141.81	1203.14
3557	CCDC47	2005.46	-0.230958	0.000750032	0.0025986	2218.95	2100.42	2180.5	1792.77	1888.42	1851.73
3560	FTSJ3	2210.27	-0.232732	0.00176136	0.00564551	2542.39	2320.98	2304.49	1904.22	2121.6	2067.93
3561	AKAP10	382.1	0.306711	0.00467346	0.0136359	345.549	343.205	334.043	427.536	430.231	412.035
3562	ALDH3A1	1035.48	-1.04258	3.5e-31	1.33e-29	1523.83	1261.17	1408.92	684.058	668.884	666.043
3566	B9D1	418.355	0.636622	1.04e-08	7.33e-08	325.459	342.29	309.451	475.574	556.126	501.229
3567	UTP6	1002.35	-0.25478	0.00787734	0.0217797	1201.38	1036.94	1035.94	834.896	1015.92	889.027
3570	CYTH1	644.658	0.342591	0.000272201	0.00102615	524.35	592.144	586.112	743.624	707.2	714.518
3571	PSMD11	2459.48	-0.617907	7.5e-20	1.44e-18	3002.46	2905.81	3035.08	1883.08	2035.11	1895.36
3572	LGALS3BP	5182.88	0.315433	2.16e-05	9.82e-05	4997.4	4496.45	4349.73	5462.85	5591.91	6198.95
3578	PEX12	70.0148	-0.551362	0.0137366	0.0357089	96.4322	83.2845	72.7516	49.9593	62.4	55.2612
3580	DHX58	29.5473	0.8599	0.00569573	0.0163147	15.0675	21.0499	22.5428	45.1555	40.5052	32.9628
3581	KAT2A	1750.21	0.342531	1.29e-05	6.08e-05	1434.43	1582.41	1608.73	1932.08	1853.39	2090.23
3583	NAGLU	438.506	-0.237111	0.0280351	0.0667025	489.193	436.557	500.04	392.949	388.631	423.669
3584	HSD17B1P1	19.7542	1.34583	0.000191627	0.000743203	11.0495	10.9826	5.12336	25.9404	29.5579	35.8713
3585	HSD17B1	68.0487	1.11908	1.62e-06	8.74e-06	42.1891	33.8629	47.1349	82.6249	91.9578	110.522
3586	MLX	1069.64	-0.327123	0.000101156	0.000410204	1223.48	1129.37	1221.41	881.012	1002.78	959.8
3587	CNTNAP1	223.026	-0.311791	0.0491451	0.108089	188.846	259.921	295.105	196.955	185.01	212.319
3589	EZH1	541.314	0.825838	1.03e-16	1.56e-15	373.675	393.542	398.597	676.372	668.884	736.816
3590	DLX4	102.039	0.695224	0.000268517	0.00101325	83.3737	66.8106	79.9243	120.094	137.937	124.095
3591	PPP1R9B	1446.02	0.712194	1.18e-20	2.4e-19	1059.75	1096.43	1125.09	1811.02	1700.13	1883.73
3595	MRPL27	664.258	-0.478861	1.37e-06	7.48e-06	847.8	744.069	732.64	509.2	576.926	574.91
3596	VAT1	1128.69	0.16404	0.0366922	0.0841801	1055.73	1090.94	1045.16	1144.26	1192.17	1243.86
3597	LRRC59	3589.72	-1.1079	8.19e-72	1.9e-69	5047.62	4824.09	4858.99	2252.97	2279.24	2275.4
3599	ALOX12	45.6291	1.23998	9.61e-06	4.62e-05	29.1306	28.3716	17.4194	74.9389	49.2631	74.6511
3601	ABCC3	553.859	0.479459	1.87e-05	8.61e-05	413.855	491.47	478.521	698.469	558.315	682.524
3602	LUC7L3	3256.82	0.134211	0.0430752	0.0964427	3031.59	3174.88	3105.78	3354	3601.68	3273.01
3604	MPP2	171.277	0.683488	1.12e-05	5.34e-05	119.536	145.519	125.01	228.66	210.189	198.746
3605	SMURF2	547.783	-0.658469	2.62e-10	2.23e-09	665.985	685.495	666.036	474.613	411.621	382.95
3606	DUSP3	1125.85	0.398383	5.36e-07	3.09e-06	984.412	939.01	987.783	1341.21	1223.92	1278.76
3608	EFTUD2	3252.47	-0.351017	2.71e-08	1.83e-07	3728.71	3519.91	3697.01	2906.28	2830.99	2831.89
3609	HLF	9.57177	-1.26536	0.00243364	0.00755998	12.054	14.6434	19.4688	2.88227	5.47368	2.90848
3611	PRKAR1A	2157.69	0.270985	0.000142491	0.000564572	1817.14	2032.69	2012.45	2337.52	2370.1	2376.23
3613	FAM20A	4.25343	0.882276	0.040596	0.0918776	2.009	1.83043	1.02467	8.6468	3.28421	8.72545
3614	YWHAE	13430.6	-0.332344	3.57e-07	2.1e-06	16021.8	14368.9	14547.3	11364.8	12405.6	11875.3
3618	DPH1	511.507	0.614246	1.66e-08	1.14e-07	377.693	405.44	425.239	665.803	546.273	648.592
3619	MAP2K6	18.4098	1.11849	0.00272758	0.00838653	11.0495	14.6434	3.07401	24.0189	29.5579	28.1153
3620	DHRS7B	209.22	-0.930767	2.46e-09	1.86e-08	310.391	221.482	298.179	135.466	143.41	146.394
3621	WSB1	1133.73	0.857609	5.88e-24	1.48e-22	797.575	865.793	745.961	1445.94	1405.64	1541.5
3624	SLC9A3R1	1835.4	-0.517919	2.65e-11	2.52e-10	2298.3	2117.81	2075.98	1417.11	1489.94	1613.24
3628	VTN	4.21955	-0.986512	0.0217944	0.0535409	5.02251	8.23693	8.19737	1.92151	0	1.93899
3629	TNFAIP1	1130.89	-0.372166	3.01e-06	1.56e-05	1262.66	1323.4	1244.98	935.776	991.831	1026.69
3631	TMEM97	995.446	-0.774938	2.05e-20	4.09e-19	1325.94	1209.91	1240.88	697.508	742.231	756.206
3633	PMP22	159.649	-1.62345	1.03e-19	1.96e-18	252.13	244.362	236.699	73.0174	54.7368	96.9495
3635	UNC119	800.444	0.468937	1e-06	5.54e-06	724.246	587.568	698.826	900.228	934.905	956.891
3637	SUPT6H	4057.83	-0.226672	0.000362621	0.00133769	4330.41	4292.35	4511.63	3883.37	3583.07	3746.13
3639	PHF12	1697.18	0.468367	8.65e-08	5.48e-07	1283.75	1509.19	1471.43	2058.9	1773.47	2086.35
3644	SLAIN2	888.176	-0.176008	0.0323493	0.0755209	912.088	969.212	946.796	843.543	835.284	822.132
3649	USP46	370.434	0.234364	0.0385388	0.0878827	321.441	367.001	330.969	419.85	389.726	393.615
3651	ODAM	23.2279	1.51961	1.02e-05	4.89e-05	8.03602	9.15214	12.2961	43.234	31.7473	34.9018
3654	NMU	219.939	-1.49609	1.75e-21	3.81e-20	380.706	311.173	291.007	109.526	130.274	96.9495
3655	KIAA1211	193.98	0.56457	0.000128333	0.000513437	143.644	166.569	155.75	253.639	230.989	213.289
3658	NFKB1	661.925	-0.82002	3.94e-17	6.16e-16	847.8	815.456	880.192	517.847	431.326	478.93
3659	AREG	3543.51	-0.808262	7.96e-35	3.67e-33	4729.2	4361	4458.34	2477.79	2630.65	2604.06
3661	UBE2D3	4517.25	-1.01913	1.09e-57	1.52e-55	6263.07	5930.59	5976.91	2911.09	3121.09	2900.73
3664	NDUFC1	454.935	-0.242234	0.0268819	0.0642602	539.418	466.759	474.423	389.106	448.842	411.066
3666	TBC1D9	165.558	1.34696	9.62e-16	1.35e-14	87.3917	106.165	78.8997	265.168	212.379	243.343
3669	GAB1	312.138	-0.699812	3.47e-07	2.04e-06	348.562	437.472	379.128	278.619	208	221.045
3674	WFS1	2881.9	0.349691	3.64e-06	1.87e-05	2471.08	2626.66	2498.15	3363.6	2916.38	3415.53
3676	GRPEL1	1280.65	-0.386134	2.4e-06	1.26e-05	1543.92	1375.57	1437.61	1052.99	1181.22	1092.62
3677	GAR1	526.82	-0.505653	3.91e-06	1.99e-05	660.962	588.483	608.655	394.87	495.915	412.035
3678	FRG1	536.765	-0.516711	1.7e-06	9.11e-06	672.012	636.989	590.211	386.224	479.494	455.663
3681	GALNT7	1838.69	0.287887	7.64e-05	0.000316814	1555.97	1728.84	1678.41	2081.96	2012.13	1974.86
3682	DHX15	4214.04	-0.780928	1.58e-32	6.43e-31	5269.62	5211.23	5519.9	3189.71	3182.4	2911.39
3689	NEIL3	107.33	-1.55003	5.13e-14	6.25e-13	141.635	172.975	173.169	53.8023	64.5894	37.8103
3692	WHSC1	3232.53	-0.96033	8.42e-38	4.53e-36	4013.99	4363.74	4456.29	2373.07	2066.86	2121.25
3693	SH3D19	1394.54	-0.217092	0.00784186	0.021691	1368.13	1512.85	1620.01	1322	1265.51	1278.76
3694	STIM2	971.985	-0.657203	4.77e-14	5.83e-13	1157.19	1193.44	1223.46	709.998	826.526	721.304
3696	MFSD10	813.442	-0.649182	3.13e-12	3.24e-11	1042.67	959.144	985.734	617.766	580.21	695.128
3701	SNX25	663.465	-0.34348	0.000522212	0.00186983	749.359	725.765	753.133	542.827	659.031	550.673
3702	LRP2BP	68.1732	0.475939	0.0365405	0.0839008	51.2296	66.8106	50.2089	72.0566	76.6315	92.102
3704	KLF3	797.057	-0.319029	0.000309305	0.0011536	856.84	907.892	892.489	754.193	703.915	667.012
3705	KLHL5	351.611	-0.591946	2.69e-07	1.61e-06	416.868	427.405	427.288	283.423	297.768	256.916
3706	FAM149A	80.3122	0.548462	0.00990104	0.0267678	59.2656	57.6585	75.8257	84.5465	101.81	102.766
3707	NCAPG	913.035	-1.2186	2.31e-43	1.69e-41	1255.63	1287.71	1298.26	577.414	563.789	495.412
3708	UGDH	3371.16	-0.383382	5.34e-08	3.48e-07	3978.83	3646.21	3832.27	2811.17	3135.32	2823.17
3710	DDX25	8.24744	-0.973303	0.0214021	0.0527453	11.0495	10.9826	15.3701	5.76453	4.37894	1.93899
3715	CCDC34	253.799	-0.33275	0.0112737	0.030003	310.391	280.056	260.266	216.17	230.989	224.923
3718	ZPR1	1144.7	-0.38393	2.38e-05	0.000107791	1437.44	1250.18	1205.01	973.245	1070.65	931.684
3719	MTCH2	1604.74	-0.518521	9.3e-09	6.61e-08	2125.53	1759.96	1793.17	1234.57	1437.39	1277.79
3721	TECTA	35.4579	1.39694	4.28e-06	2.16e-05	12.054	18.3043	21.5181	66.2921	47.0737	47.5052
3723	CRTAM	137.922	-0.601363	0.000571399	0.00203085	147.662	163.823	190.589	96.0755	123.705	105.675
3726	HSPA8	48073.9	-0.415264	3.94e-10	3.26e-09	59112.9	51613.5	54229.7	39458.2	43203.8	40825.4
3729	DNAJC4	244.869	0.540787	8.3e-05	0.000342595	199.896	186.704	209.033	285.344	260.547	327.689
3730	SIAE	266.312	1.01934	4.14e-14	5.09e-13	168.756	193.11	158.824	351.636	393.01	332.537
3732	LPXN	46.1459	0.861077	0.000951825	0.00323433	34.1531	29.2869	30.7401	56.6846	59.1158	66.8951
3734	ATG2A	581.487	0.733843	5.6e-13	6.17e-12	432.94	470.42	400.646	750.35	675.452	759.114
3735	EHD1	1639.39	-0.320689	4.42e-05	0.00019159	1922.62	1790.16	1755.26	1438.25	1366.23	1563.8
3736	OSBP	1981.32	0.744253	5.77e-27	1.71e-25	1509.77	1457.94	1467.33	2581.55	2454.4	2416.95
3739	DCPS	355.863	-1.06537	2.75e-17	4.35e-16	557.499	457.607	437.535	221.934	221.137	239.465
3740	SUV420H1	682.333	0.287515	0.00117244	0.00390072	626.809	604.957	609.679	745.546	766.315	740.694
3742	PPP6R3	2268.22	-0.40479	1.69e-08	1.17e-07	2490.16	2492.13	2777.88	1984.92	1947.54	1916.69
3746	ST3GAL4	238.07	-0.727933	4.52e-08	2.97e-07	303.36	294.699	297.155	175.818	166.4	190.99
3747	CPT1A	691.735	-0.278271	0.00330643	0.00999087	737.305	729.426	811.54	642.745	576.926	652.47
3748	CCND1	9967.75	-1.07836	5.53e-67	1.08e-64	12924.9	13654.1	14059.5	6652.27	6122.86	6392.85
3749	CCDC86	959.944	-0.590311	1.84e-11	1.78e-10	1246.59	1057.07	1164.03	774.369	748.8	768.809
3750	PRPF19	2617.09	-0.223797	0.00161047	0.0051995	2943.19	2655.04	2864.98	2292.36	2488.34	2458.64
3751	TMEM109	1292.12	-0.642307	2.45e-15	3.34e-14	1712.68	1496.38	1523.69	986.696	1019.2	1014.09
3753	HPX	15.8423	-1.03958	0.0058798	0.016787	17.0765	29.2869	22.5428	6.72529	8.75789	10.6644
3754	TRIM3	301.613	-0.48777	0.000106808	0.000431443	338.517	386.22	335.067	269.972	228.8	251.099
3755	CHORDC1	1427.03	-0.347222	1.61e-05	7.47e-05	1613.23	1637.32	1546.23	1245.14	1360.76	1159.52
3756	FOLR1	104.282	0.811807	1.36e-05	6.36e-05	75.3377	77.7932	69.6776	127.78	133.558	141.546
3760	ARHGEF17	718.115	0.910851	4.99e-23	1.19e-21	492.206	516.181	480.571	975.166	877.978	966.586
3764	CEP164	673.047	0.543153	3.28e-07	1.93e-06	460.062	597.635	579.964	836.818	754.273	809.528
3766	KIAA1377	58.9104	0.558083	0.0165895	0.0421632	49.2206	44.8455	46.1102	70.1351	73.3473	69.8036
3767	EIF4G2	25545.3	-0.553521	1.58e-24	4.13e-23	30293.8	30063	30859	21204.8	20639.1	20212
3770	BIRC2	553.743	-0.408485	7.59e-05	0.000314982	622.791	626.922	647.592	468.849	528.758	427.547
3771	UBE4A	892.122	-0.546761	3.43e-07	2.02e-06	920.124	1119.31	1146.61	824.328	649.179	693.189
3772	DDX6	1765.71	-0.828507	3.35e-22	7.63e-21	2025.08	2342.95	2423.35	1343.14	1280.84	1178.91
3774	CBL	693.956	-0.749944	3.09e-11	2.91e-10	745.341	953.653	921.179	584.139	488.252	471.174
3776	HIPK3	809.579	-1.46184	2.65e-40	1.63e-38	1011.53	1248.35	1319.78	465.005	426.947	385.859
3778	FBXO3	515.93	-0.517384	5.64e-07	3.24e-06	637.859	606.787	582.013	462.123	408.337	398.462
3784	ACCS	216.825	2.22102	7.72e-45	5.93e-43	60.2701	86.0301	72.7516	368.93	333.895	379.072
3786	MDK	207.553	0.980452	7.09e-11	6.42e-10	161.725	136.367	114.763	277.658	264.926	289.879
3787	AMBRA1	780.491	0.382297	4.46e-05	0.000193093	650.917	713.867	665.012	937.697	800.252	915.203
3788	MADD	1159.3	0.217472	0.00708067	0.0197815	1063.77	1008.57	1142.51	1284.53	1234.86	1221.56
3792	SLC22A18	649.014	0.882527	9.34e-15	1.22e-13	396.778	477.742	485.694	881.973	719.242	932.654
3793	CD81	3625.72	-1.28211	8.76e-57	1.16e-54	5724.66	4797.55	4929.69	2045.45	1998.99	2257.95
3794	SLC35F2	1184.41	-0.771753	1.16e-21	2.55e-20	1548.94	1421.33	1518.56	845.465	922.863	849.277
3795	C11orf21	3.89464	0.877158	0.0398864	0.0904523	0	0.915214	3.07401	4.80378	8.75789	5.81697
3797	CALCA	17.9845	-1.48012	0.000132354	0.000527881	20.09	46.6759	20.4934	9.60755	3.28421	7.75596
3798	SOX6	40.7531	1.99703	5.64e-11	5.15e-10	9.04052	13.7282	17.4194	81.6642	72.2526	50.4137
3799	C11orf58	2242.5	-0.273755	5.24e-05	0.000224104	2472.08	2386.88	2508.39	1985.88	2108.46	1993.28
3800	PITPNM1	756.081	-0.241316	0.0159846	0.0408144	776.48	858.471	825.885	680.215	613.052	782.382
3803	NUP98	4697.04	-0.282862	1.46e-05	6.83e-05	4986.35	5089.51	5401.04	4453.1	4126.06	4126.17
3804	NDUFS8	1298.6	-0.19704	0.0246775	0.059638	1563.01	1265.74	1336.17	1214.39	1196.55	1215.75
3807	EXPH5	579.015	-0.955415	6.47e-15	8.53e-14	644.89	814.541	843.304	443.869	393.01	334.476
3809	GTF2H1	731.664	-0.282235	0.00216434	0.00680241	856.84	752.306	802.317	662.921	686.4	629.202
3812	VWF	22.7418	0.68632	0.0401656	0.0909999	20.09	16.4739	12.2961	28.8227	30.6526	28.1153
3816	PRPF40B	214.14	1.4254	1.87e-22	4.32e-21	103.464	121.723	115.788	312.245	292.295	339.323
3818	PRDM4	1316.65	0.312076	2.64e-05	0.000118326	1154.17	1199.85	1167.1	1434.41	1440.67	1503.69
3820	COQ5	418.347	0.583134	4.12e-08	2.73e-07	334.499	338.629	327.895	489.024	492.631	527.405
3822	CORO1C	3494.49	-0.862222	7.54e-41	4.77e-39	4612.67	4487.3	4440.92	2419.18	2596.71	2410.16
3823	ASIC1	716.141	0.496317	1.68e-07	1.02e-06	643.886	568.348	566.643	870.444	782.736	864.789
3827	KCTD10	1193.28	0.269328	0.0004233	0.00154525	1052.72	1063.48	1128.16	1315.27	1303.83	1296.21
3828	SLC11A2	818.995	0.355766	4.32e-05	0.000187599	762.417	716.613	673.209	912.717	933.81	915.203
3829	MLEC	3020.83	-1.15283	3.22e-72	7.57e-70	4192.79	4121.21	4205.25	1913.82	1890.61	1801.32
3831	CSRNP2	508.495	0.74365	1.81e-12	1.91e-11	359.612	365.17	410.893	606.237	620.715	688.341
3832	CAMKK2	932.243	0.301668	0.000207318	0.000799708	815.656	822.778	864.822	1044.34	1010.44	1035.42
3834	IL23A	42.0986	0.840655	0.00273471	0.00840442	28.1261	20.1347	37.9128	48.0378	60.2105	58.1697
3836	PTGES3	5052.79	-0.718222	2.31e-26	6.57e-25	6701.03	6072.45	6102.94	3746.95	4012.21	3681.17
3838	BCL7A	614.53	1.52945	5.57e-56	7.06e-54	331.486	306.597	301.253	929.05	890.02	928.776
3839	RSRC2	1880.47	-0.356903	1.73e-07	1.05e-06	2126.53	2089.43	2124.14	1688.05	1653.05	1601.61
3844	KRT18	30407.7	-0.700421	1.98e-21	4.29e-20	42002.2	34867.8	36225.2	22008	23893.7	23449.2
3848	PPM1H	622.963	0.563716	1.68e-09	1.29e-08	516.314	474.081	514.385	735.938	730.189	766.87
3849	METAP2	3715.56	-0.889377	2.37e-34	1.08e-32	5127.98	4626.41	4744.23	2473.94	2806.9	2513.9
3851	ELK3	369.786	0.252589	0.0225699	0.0551365	325.459	343.205	342.24	420.811	396.294	390.706
3852	SLC6A12	4.48844	0.938694	0.0296435	0.0699587	0	2.74564	2.04934	7.68604	7.66315	6.78646
3854	MAGOHB	272.112	-0.873604	2.28e-11	2.17e-10	374.679	333.138	353.512	195.994	204.716	170.631
3857	FOXM1	1825.35	-1.4879	9.11e-89	3.73e-86	2579.56	2742.9	2768.66	980.931	899.873	980.159
3862	GPN3	394.097	-0.597273	1.84e-06	9.85e-06	552.476	420.999	454.954	287.266	341.558	307.33
3863	VPS29	904.677	-0.438593	8.9e-06	4.31e-05	1168.24	1014.97	944.747	755.154	835.284	709.67
3866	RAD51AP1	344.895	-1.20278	4.83e-18	8.1e-17	516.314	484.148	450.855	208.484	249.6	159.967
3868	SH2B3	178.133	-0.46681	0.00203754	0.00642591	199.896	224.227	198.786	145.074	137.937	162.875
3873	CREBL2	465.116	0.999817	3.86e-20	7.53e-19	331.486	291.038	301.253	670.607	609.768	586.544
3874	ACAD10	256.663	0.586218	1.51e-05	7.05e-05	197.887	228.804	184.441	323.774	322.947	282.123
3875	ALDH2	865.111	-0.517059	4.42e-08	2.91e-07	1122.03	950.908	987.783	654.274	746.61	729.06
3876	CDKN1B	954.689	-0.237472	0.00427012	0.0126023	1051.71	1051.58	998.03	836.818	867.031	922.959
3878	NAA25	995.893	-0.485857	4.07e-09	3e-08	1160.2	1155	1175.3	870.444	840.757	773.657
3880	SCNN1A	2769.41	0.501313	1.16e-14	1.5e-13	2240.04	2321.9	2309.61	3269.45	3137.51	3337.97
3881	LTBR	1925.15	0.376703	1.02e-07	6.42e-07	1686.56	1646.47	1688.66	2181.87	2069.05	2278.31
3883	CDK2AP1	344.541	-0.455637	0.000552379	0.00196687	463.075	334.053	402.696	268.051	290.105	309.269
3884	OAS3	3875.18	-1.14388	6.69e-51	6.78e-49	4979.32	5554.43	5505.56	2632.47	2257.35	2321.94
3888	RASAL1	15.3305	0.863376	0.023507	0.0571503	13.0585	10.0674	5.12336	21.1366	16.421	26.1764
3889	ARHGDIB	33.0663	-0.592989	0.0459902	0.102106	38.1711	50.3368	33.8141	25.9404	22.9895	27.1459
3890	GTF2H3	544.882	0.459145	4.12e-06	2.09e-05	458.053	485.979	428.313	615.844	664.505	616.599
3892	DDX55	758.355	-0.824961	2.33e-19	4.33e-18	992.448	952.738	970.364	590.864	538.61	505.107
3893	SLC38A1	4030.26	-0.24827	0.000543371	0.00193695	4027.05	4546.78	4561.84	3875.69	3642.19	3527.99
3896	C12orf49	1066.69	-0.202833	0.00966714	0.026198	1107.97	1159.58	1158.9	1015.52	989.641	968.525
3899	RFC5	828.201	-1.08433	3.54e-28	1.14e-26	1182.3	1073.55	1132.26	597.59	512.337	471.174
3900	STX2	295.311	-0.526757	3.96e-05	0.000172522	311.396	381.644	356.586	254.6	223.326	244.313
3902	COPZ1	1583.28	-0.533318	5.33e-11	4.89e-10	1968.82	1784.67	1871.05	1190.38	1400.17	1284.58
3903	TBC1D30	958.848	0.184907	0.0211367	0.0521714	908.07	885.012	897.612	1025.13	1045.47	991.793
3904	CAND1	3039.62	-0.166482	0.0172208	0.0435666	3135.05	3221.55	3290.22	2890.91	3036.8	2663.2
3907	RAB5B	1057.67	-1.00146	4.75e-32	1.9e-30	1444.47	1462.51	1335.15	687.901	665.6	750.389
3908	MDM1	207.413	-0.276422	0.0492354	0.108263	224.004	230.634	228.502	198.876	193.768	168.692
3909	NUP107	1268.43	-0.743923	3.05e-19	5.63e-18	1663.46	1538.48	1570.82	937.697	1024.67	875.454
3910	CNOT2	1260.6	-0.190936	0.0108147	0.0289014	1360.1	1310.59	1362.81	1175.96	1205.3	1148.85
3911	TIMELESS	1393.99	-0.581632	2.82e-14	3.51e-13	1589.12	1686.74	1743.99	1135.61	1135.24	1073.23
3912	CPSF6	2633.74	-0.131606	0.0383278	0.0874845	2705.12	2772.18	2786.08	2491.24	2497.09	2550.74
3914	MRPL51	1120	-0.467384	6.09e-06	3.01e-05	1486.66	1158.66	1261.37	843.543	1048.76	921.02
3915	GAPDH	71520.2	-0.297701	2.2e-05	9.99e-05	86095.9	75678.1	74990.6	59940.6	66783.3	65632.9
3916	NOP2	3071.04	-0.586407	6.94e-16	9.81e-15	3923.59	3404.6	3745.17	2347.12	2493.81	2511.96
3917	CHD4	5164.1	-0.122552	0.0436667	0.0975548	5257.56	5408.92	5487.11	5135.24	4871.58	4824.21
3918	ACRBP	21.262	2.31551	5.06e-10	4.13e-09	6.02701	1.83043	5.12336	34.5872	38.3158	41.6883
3919	UHRF1BP1L	375.136	-0.643469	2.26e-07	1.36e-06	421.891	465.844	488.768	288.227	334.989	251.099
3921	ING4	152.121	1.44357	2.33e-17	3.7e-16	87.3917	66.8106	84.023	204.641	234.274	235.587
3923	CDCA3	627.91	-1.31062	1.45e-40	9.01e-39	942.223	886.843	865.847	386.224	338.273	348.049
3924	CHPT1	223.617	-0.320448	0.0222137	0.0544181	281.261	225.143	240.798	194.073	203.621	196.807
3925	USP5	2393.52	0.279112	3.53e-05	0.000155267	2262.14	2073.88	2148.74	2643.04	2584.67	2648.66
[truncated: 6,801 more rows]
