# Supplementary material for: Risk SNP-induced lncRNA-SLCC1 drives colorectal cancer through activating glycolysis signaling
Source: Signal Transduct Target Ther. 2021 Feb 19;6:70. doi: 10.1038/s41392-020-00446-7 (PMC7892549; doi:10.1038/s41392-020-00446-7)
Supplement: Supplementary file 6 — Supplementary Table S5 [file 41392_2020_446_MOESM6_ESM.xlsx]

## Sheet: Supplementary Table S4
Supplementary Table S5. The sequences of siRNAs, primers and probe used in this study.
Sequences of siRNAs used this study.
gene	sense	antisense
HK2	CCTGTGGTTATGATGACCA	TGGTCATCATAACCACAGG
AHR	CTTCAAAGTTCCTGAGACT	AGTCTCAGGAACTTTGAAG
Sequence of primers used for real-time PCR
Gene	Primer (Forward)	Primer (Reverse）
lncSLCC1	AGGGTCCAGCTGCATTATCCAC	GTGCATCTCCTCACTGTAAAGCAA
AHR	GCCAACATCACCTACGCCAGTC	CGGTCTCTATGCCGCTTGGAAG
HK2	CAAAGTGACAGTGGGTGTGG	GCCAGGTCCTTCACTGTCTC
LDHA	TTCCACTCCATACAGGCACA	ATTCAGCCCGATTCCGTTA
AURKA	CTCTGTGGCACCCTGGACTACC	AGAACTCCAAGGCTCCAGAGATCC
ARPP19	AACACAACATGCTCCCTTGGTCTC	CCTCCAGGCTTTTGTCCCAGATG
CLN6	TCCTCTTCTCCTCCTTCGCACTG	CCAGGGCTCAGGGACGTAGATG
TPI1	GGCTGAAGTCCAACGTCTCTGATG	GGAAGCACCACCCACAAGGAAG
β-actin	AGAGCCTCGCCTTTGCCGATCC	CTGGGCCTCGTCGCCCACATA
Sequence of probe used for real-time PCR
Gene	probe
lncSLCC1	AATGACAACTGAGACTGTGCAT
